# Supplementary material for: 5-Iodo-2-phenyl-3-phenyl­sulfinyl-1-benzofuran
Source: Acta Crystallogr Sect E Struct Rep Online. 2009 Jul 11;65(Pt 8):o1809. doi: 10.1107/S1600536809024556 (PMC2977478; doi:10.1107/S1600536809024556)
Supplement: Supplementary file 2 [file e-65-o1809-Isup2.hkl]

# 
# h,k,l, Fc-squared, Fo-squared, sigma(Fo-squared) and status flag 
# 
data_I
_shelx_title ' 09G1 IN P-1' 
_shelx_refln_list_code          4 
_shelx_F_calc_maximum      219.21 
_exptl_crystal_F_000       436.00 
_reflns_d_resolution_high  0.7828 
 
loop_ 
 _symmetry_equiv_pos_as_xyz 
 'x, y, z' 
 '-x, -y, -z' 
 
_cell_length_a     9.3544 
_cell_length_b     9.7565 
_cell_length_c    10.2808 
_cell_angle_alpha 113.381 
_cell_angle_beta   92.640 
_cell_angle_gamma  98.047 
 
_shelx_F_squared_multiplier     1.000 
 
loop_ 
 _refln_index_h 
 _refln_index_k 
 _refln_index_l 
 _refln_F_squared_calc 
 _refln_F_squared_meas 
 _refln_F_squared_sigma 
 _refln_observed_status 
   1   0   0     9255.19     7750.78    513.32 o 
   2   0   0      310.49      326.48      4.67 o 
   3   0   0      178.23      186.67      4.31 o 
   4   0   0     1128.01     1190.24     13.02 o 
   5   0   0     1296.02     1349.75     15.32 o 
   6   0   0       82.87       94.90      4.08 o 
   7   0   0       59.79       64.64      2.71 o 
   8   0   0       15.98       18.67      2.33 o 
   9   0   0     1013.05     1010.88     16.72 o 
  10   0   0      727.06      739.87     17.69 o 
  11   0   0      391.59      393.37      8.63 o 
 -11   1   0        1.66        0.84      1.65 o 
 -10   1   0       42.79       38.00      2.71 o 
  -9   1   0      781.91      761.16     12.64 o 
  -8   1   0      241.57      232.91      5.48 o 
  -7   1   0      485.33      461.10      8.08 o 
  -6   1   0     1425.18     1464.94     20.20 o 
  -5   1   0     3378.39     3384.63     43.44 o 
  -4   1   0     3318.54     3262.30     41.51 o 
  -3   1   0     7240.26     6693.82    119.78 o 
  -2   1   0     3472.97     3370.81     42.61 o 
  -1   1   0     1003.24     1008.71     10.98 o 
   0   1   0      459.57      498.06      5.54 o 
   1   1   0     1424.50     1484.09     15.79 o 
   2   1   0     4309.19     4521.81     77.78 o 
   3   1   0     1821.79     1929.04     20.35 o 
   4   1   0     6944.85     6931.81    121.33 o 
   5   1   0     5145.91     5213.64     54.02 o 
   6   1   0     2277.61     2337.54     25.14 o 
   7   1   0     2521.14     2514.11     33.40 o 
   8   1   0     1302.10     1285.14     18.69 o 
   9   1   0      930.76      987.23     15.53 o 
  10   1   0      137.39      141.15      4.65 o 
  11   1   0      200.49      200.52      5.75 o 
 -11   2   0      198.67      202.56      5.87 o 
 -10   2   0      397.94      394.11      8.36 o 
  -9   2   0     1294.90     1217.06     18.40 o 
  -8   2   0     3416.82     3296.42     43.70 o 
  -7   2   0     3352.12     3388.76     44.25 o 
  -6   2   0     3468.63     3497.09     45.35 o 
  -5   2   0     1886.57     1951.28     25.83 o 
  -4   2   0       27.99       36.04      1.58 o 
  -3   2   0       47.25       61.19      4.89 o 
  -2   2   0     4658.41     4685.31     48.61 o 
  -1   2   0     4300.16     4369.94     56.50 o 
   0   2   0     3134.75     3203.28     33.44 o 
   1   2   0     2276.70     2348.43     19.30 o 
   2   2   0     4266.96     4217.99     43.69 o 
   3   2   0     4582.89     4476.55     46.39 o 
   4   2   0     5957.19     6064.70     62.55 o 
   5   2   0     4928.79     5166.54     72.14 o 
   6   2   0     1063.19     1127.30     13.02 o 
   7   2   0       16.84       19.78      1.77 o 
   8   2   0       56.45       62.09      2.88 o 
   9   2   0        1.65        0.46      1.49 o 
  10   2   0        7.91        4.54      1.58 o 
  11   2   0       27.59       32.98      2.71 o 
 -11   3   0      383.72      386.14      8.47 o 
 -10   3   0      457.11      448.31      9.02 o 
  -9   3   0      140.61      136.18      4.20 o 
  -8   3   0      160.14      168.97      9.14 o 
  -7   3   0      203.68      206.51     11.67 o 
  -6   3   0      890.05      900.85     13.44 o 
  -5   3   0     3218.44     3371.43     43.42 o 
  -4   3   0     1852.23     2012.48     31.89 o 
  -3   3   0     1761.57     1757.04     24.03 o 
  -2   3   0     7741.28     7681.20    143.50 o 
  -1   3   0    20350.34    18510.52    345.50 o 
   0   3   0     5968.75     5961.41     61.71 o 
   1   3   0     4568.48     4496.82     46.46 o 
   2   3   0     1879.98     2016.85     18.95 o 
   3   3   0      649.02      700.13      8.16 o 
   4   3   0      202.52      209.68      3.29 o 
   5   3   0      126.20      124.86      2.54 o 
   6   3   0       18.42       23.09      1.48 o 
   7   3   0       58.13       65.31      3.31 o 
   8   3   0      491.64      503.95     19.44 o 
   9   3   0     1188.90     1235.90     18.83 o 
  10   3   0      889.61      884.74     18.28 o 
 -11   4   0      109.61      105.40      4.30 o 
 -10   4   0      535.76      516.18      9.97 o 
  -9   4   0       96.83       93.79      3.64 o 
  -8   4   0     1175.14     1135.40     46.67 o 
  -7   4   0     1016.27     1014.81     15.33 o 
  -6   4   0      565.06      533.00     12.44 o 
  -5   4   0     3178.62     3105.90     32.92 o 
  -4   4   0     5010.85     4999.41     51.93 o 
  -3   4   0    12967.44    12817.33    143.77 o 
  -2   4   0       14.10       11.71      1.09 o 
  -1   4   0      138.24      188.58      2.84 o 
   0   4   0       60.39       87.89      1.71 o 
   1   4   0      114.51      107.26      1.94 o 
   2   4   0     1143.10     1205.58     15.20 o 
   3   4   0      259.62      251.29      2.92 o 
   4   4   0      831.17      834.44      9.80 o 
   5   4   0     2089.03     2122.88     23.04 o 
   6   4   0     2691.82     2670.90     28.88 o 
   7   4   0     1446.15     1466.54     16.99 o 
   8   4   0     1041.37     1043.28     28.78 o 
   9   4   0      156.76      171.50      7.00 o 
  10   4   0       24.17       27.61      3.50 o 
 -11   5   0      264.05      253.84      6.81 o 
 -10   5   0      181.59      183.08      5.51 o 
  -9   5   0      823.39      780.63     23.14 o 
  -8   5   0     2238.86     2131.44     29.79 o 
  -7   5   0      979.64      929.80     14.39 o 
  -6   5   0     1880.16     1872.92     25.81 o 
  -5   5   0      404.30      400.72      7.09 o 
  -4   5   0      249.23      290.86      5.23 o 
  -3   5   0     1708.60     1747.66     32.09 o 
  -2   5   0      224.61      198.84      3.21 o 
  -1   5   0     1209.71     1213.28     13.47 o 
   0   5   0     2331.88     2452.03     28.38 o 
   1   5   0     4887.51     5142.26     53.27 o 
   2   5   0     3485.61     3502.17     36.80 o 
   3   5   0     3444.92     3512.06     39.34 o 
   4   5   0     3243.31     3272.40     27.40 o 
   5   5   0      403.68      397.82      4.50 o 
   6   5   0      117.30      123.62      2.57 o 
   7   5   0      162.66      156.04      4.12 o 
   8   5   0       23.56       27.22      3.11 o 
   9   5   0       13.81       14.39      2.72 o 
 -11   6   0      564.61      550.63     11.18 o 
 -10   6   0      234.35      249.97      6.63 o 
  -9   6   0       67.00       69.62      3.36 o 
  -8   6   0      501.21      496.07     10.89 o 
  -7   6   0     1024.53     1013.21     15.61 o 
  -6   6   0      407.03      418.41     12.64 o 
  -5   6   0      915.74      925.99     13.99 o 
  -4   6   0      201.43      206.82      4.69 o 
  -3   6   0     3546.70     3679.38     38.83 o 
  -2   6   0     4847.55     5060.04     52.67 o 
  -1   6   0     3261.03     3307.98     35.01 o 
   0   6   0     3322.80     3343.57     35.23 o 
   1   6   0     1695.90     1725.63     18.92 o 
   2   6   0      153.31      158.00      2.97 o 
   3   6   0       56.46       51.71      1.77 o 
   4   6   0      387.61      382.33      9.92 o 
   5   6   0       65.23       64.56      1.93 o 
   6   6   0      277.05      273.57      4.34 o 
   7   6   0      194.10      191.37      3.68 o 
 -10   7   0      444.72      443.20     15.17 o 
  -9   7   0      479.72      499.74      9.97 o 
  -8   7   0      978.75      985.93     15.88 o 
  -7   7   0     1116.97     1110.98     16.99 o 
  -6   7   0     1709.44     1670.50     23.73 o 
  -5   7   0     1259.90     1343.04     19.35 o 
  -4   7   0     1778.29     1802.14     20.12 o 
  -3   7   0      209.32      202.54      3.66 o 
  -2   7   0      615.16      623.70      8.01 o 
  -1   7   0      347.57      352.26      5.15 o 
   0   7   0       38.64       34.29      1.54 o 
   1   7   0      741.53      755.87     11.66 o 
   2   7   0      774.73      791.58     12.22 o 
   3   7   0      479.94      501.17      8.79 o 
   4   7   0      533.36      506.22     16.72 o 
   5   7   0     1300.36     1249.86     26.83 o 
   6   7   0     1171.42     1164.70     25.67 o 
   7   7   0      539.77      525.38     14.00 o 
  -9   8   0      385.84      375.92      8.41 o 
  -8   8   0      548.78      576.80     10.91 o 
  -7   8   0      510.56      520.20     16.92 o 
  -6   8   0      281.57      285.48      8.17 o 
  -5   8   0       44.89       49.70      2.92 o 
  -4   8   0      549.36      599.67      8.06 o 
  -3   8   0     2025.91     1997.64     22.22 o 
  -2   8   0     2200.30     2230.77     24.53 o 
  -1   8   0      673.41      700.10     10.99 o 
   0   8   0      229.65      240.59      5.36 o 
   1   8   0      842.32      852.68     13.32 o 
   2   8   0     2685.48     2626.51     51.33 o 
   3   8   0     2369.32     2274.57     45.50 o 
   4   8   0      673.14      673.15     16.72 o 
   5   8   0      455.37      436.71     12.44 o 
   6   8   0       15.36       15.17      2.72 o 
  -8   9   0       49.07       50.10      3.08 o 
  -7   9   0      537.32      554.89     10.52 o 
  -6   9   0      963.76      948.70     25.67 o 
  -5   9   0      269.68      285.88      7.39 o 
  -4   9   0     1296.58     1259.72     18.42 o 
  -3   9   0      925.64      952.59     14.57 o 
  -2   9   0      863.21      942.86     14.42 o 
  -1   9   0     1729.16     1707.58     35.00 o 
   0   9   0      929.74      914.26     21.00 o 
   1   9   0        3.15       10.11      2.33 o 
   2   9   0      255.75      250.05      8.56 o 
   3   9   0      179.73      174.22      7.00 o 
   4   9   0       19.07       21.39      3.11 o 
   5   9   0      105.90      103.44      5.83 o 
  -7  10   0      312.22      351.94     10.50 o 
  -6  10   0      464.80      476.38     12.44 o 
  -3  10   0      352.45      384.60     10.89 o 
  -2  10   0       44.40       40.83      3.50 o 
  -1  10   0      128.32      133.39      6.22 o 
   0  10   0      648.87      633.10     16.33 o 
   1  10   0      414.41      414.94     12.44 o 
   2  10   0      193.98      201.44      7.78 o 
   3  10   0      428.99      400.94     12.44 o 
  -3  11   0      772.40      773.87     18.67 o 
  -2  11   0      604.96      627.65     16.33 o 
  -1  11   0      290.91      298.27     10.11 o 
   0  11   0      447.43      456.55     13.61 o 
   1  11   0      607.34      626.10     17.11 o 
  -2 -11   1       98.60      108.50      6.22 o 
  -1 -11   1      453.81      459.27     13.61 o 
   0 -11   1      522.22      531.60     14.78 o 
   1 -11   1      331.82      343.38     10.89 o 
   2 -11   1      686.21      671.21     17.11 o 
   3 -11   1      538.89      554.93     14.78 o 
   5 -11   1     1013.46     1084.59     23.72 o 
   6 -11   1      761.81      802.26     19.06 o 
  -4 -10   1      480.84      449.94     13.61 o 
  -3 -10   1      448.18      446.05     13.22 o 
  -2 -10   1      420.84      404.05     12.06 o 
  -1 -10   1      646.85      636.60     16.33 o 
   0 -10   1      648.53      637.77     16.33 o 
   1 -10   1     1039.66     1047.42     16.22 o 
   2 -10   1      932.88      939.75     14.84 o 
   3 -10   1      255.23      252.19      5.77 o 
   4 -10   1       24.53       26.06      3.11 o 
   5 -10   1      365.03      372.94     10.50 o 
   6 -10   1      537.07      555.71     14.00 o 
   7 -10   1      149.83      161.77      6.61 o 
  -6  -9   1      475.41      467.44     13.61 o 
  -5  -9   1      168.05      163.33      7.00 o 
  -4  -9   1      528.11      513.32     14.00 o 
  -3  -9   1      489.64      458.49     12.83 o 
  -2  -9   1      311.26      298.88      6.60 o 
  -1  -9   1      178.37      168.31      4.67 o 
   0  -9   1       28.23       27.82      2.20 o 
   1  -9   1       34.47       35.64      2.33 o 
   2  -9   1      573.53      573.88      9.76 o 
   3  -9   1     1358.30     1419.89     20.34 o 
   4  -9   1      959.02     1014.51     15.26 o 
   5  -9   1      315.15      353.49      9.72 o 
   6  -9   1     1007.90      989.77     23.53 o 
   7  -9   1      865.60      821.53     17.89 o 
   8  -9   1      767.18      776.00     18.28 o 
   9  -9   1      313.31      332.61      8.02 o 
  -7  -8   1       81.59       84.39      5.06 o 
  -6  -8   1       86.52       84.78      5.06 o 
  -5  -8   1      270.51      269.37      6.18 o 
  -4  -8   1       58.29       58.21      3.50 o 
  -3  -8   1      298.38      306.51      7.00 o 
  -2  -8   1     1499.06     1500.44     21.57 o 
  -1  -8   1     3001.40     2936.20     39.15 o 
   0  -8   1     2250.84     2233.35     31.11 o 
   1  -8   1     1534.73     1587.67     22.12 o 
   2  -8   1      484.70      506.83     13.03 o 
   3  -8   1      421.18      427.54      6.13 o 
   4  -8   1     2913.96     2889.62     31.28 o 
   5  -8   1     2978.36     2977.18     39.72 o 
   6  -8   1      820.46      856.98     13.72 o 
   7  -8   1       14.24       15.41      1.94 o 
   8  -8   1       29.00       32.58      3.69 o 
   9  -8   1      177.96      181.23      5.51 o 
  10  -8   1      240.32      231.29      6.63 o 
  -8  -7   1       13.07       12.98      1.87 o 
  -7  -7   1        0.61        1.86      1.08 o 
  -6  -7   1      416.09      426.22      5.94 o 
  -5  -7   1     1290.91     1274.73     29.36 o 
  -4  -7   1     1772.98     1792.86     25.15 o 
  -3  -7   1     1498.79     1488.16     21.02 o 
  -2  -7   1     1109.80     1108.74     16.22 o 
  -1  -7   1     1266.14     1266.07     18.00 o 
   0  -7   1     1197.27     1175.64     16.77 o 
   1  -7   1     1866.67     1883.64     20.65 o 
   2  -7   1      322.36      321.94      4.79 o 
   3  -7   1        0.51        1.94      1.00 o 
   4  -7   1     2339.08     2343.78     25.59 o 
   5  -7   1      422.09      411.70      7.53 o 
   6  -7   1      103.61      113.36      4.86 o 
   7  -7   1      770.86      761.21     12.73 o 
   8  -7   1     1076.49     1051.70     18.28 o 
   9  -7   1      950.43      947.03     22.17 o 
  10  -7   1      532.58      533.62     10.80 o 
  -9  -6   1      837.30      763.24     11.36 o 
  -8  -6   1     1249.25     1175.59     19.06 o 
  -7  -6   1      960.15      966.07     11.02 o 
  -6  -6   1      735.67      750.83      8.86 o 
  -5  -6   1      329.52      323.36      4.62 o 
  -4  -6   1      759.95      745.76      8.39 o 
  -3  -6   1     1750.87     1794.50     24.60 o 
  -2  -6   1     1056.24     1056.74     12.17 o 
  -1  -6   1        5.66        2.06      0.60 o 
   0  -6   1       56.36       74.87      2.52 o 
   1  -6   1      966.23      983.31     22.78 o 
   2  -6   1     3532.78     3731.51     39.21 o 
   3  -6   1     3454.47     3463.83     36.59 o 
   4  -6   1     2074.61     2157.49     23.49 o 
   5  -6   1     1312.65     1329.45     18.95 o 
   6  -6   1     1728.08     1668.84     23.33 o 
   7  -6   1      437.06      423.42      8.19 o 
   8  -6   1       90.76       88.90      3.64 o 
   9  -6   1      731.43      706.53     12.46 o 
  10  -6   1      545.40      516.42     11.67 o 
  11  -6   1       38.95       41.90      3.16 o 
  -9  -5   1      228.21      232.55      8.17 o 
  -8  -5   1       10.56       12.44      2.33 o 
  -7  -5   1      164.67      173.71      4.53 o 
  -6  -5   1       18.11       17.89      2.33 o 
  -5  -5   1       82.84       93.89      3.52 o 
  -4  -5   1      247.64      261.43      3.48 o 
  -3  -5   1     1983.44     2047.68     27.90 o 
  -2  -5   1     3866.37     3827.26     40.03 o 
  -1  -5   1     4213.75     4188.32     43.54 o 
   0  -5   1     4716.52     4671.73     48.40 o 
   1  -5   1     8099.88     8377.88    129.89 o 
   2  -5   1     1211.08     1273.30     14.07 o 
   3  -5   1     4711.18     4747.26     49.38 o 
   4  -5   1     1555.21     1616.64     17.73 o 
   5  -5   1     1790.02     1783.70     24.31 o 
   6  -5   1      804.97      811.10     12.61 o 
   7  -5   1      205.52      203.08      5.04 o 
   8  -5   1      579.95      578.20     10.24 o 
   9  -5   1      744.14      709.84     12.18 o 
  10  -5   1      658.98      625.47     13.03 o 
  11  -5   1       13.41       21.78      4.28 o 
 -10  -4   1        2.82        1.56      2.33 o 
  -9  -4   1        0.87        2.33      2.33 o 
  -8  -4   1        2.45        2.33      1.94 o 
  -7  -4   1      133.04      142.02      3.20 o 
  -6  -4   1     2057.80     2153.98     23.65 o 
  -5  -4   1     3516.18     3575.68     37.79 o 
  -4  -4   1     4216.60     4254.86     44.44 o 
  -3  -4   1     2248.59     2240.34     21.11 o 
  -2  -4   1     1910.61     2013.25     16.82 o 
  -1  -4   1      107.81       99.96      1.83 o 
   0  -4   1     1348.07     1359.74     14.74 o 
   1  -4   1      888.28      901.23     13.06 o 
   2  -4   1      591.36      636.02      7.48 o 
   3  -4   1      339.75      363.93      4.77 o 
   4  -4   1      906.21      915.74     10.46 o 
   5  -4   1     2662.46     2784.17     48.80 o 
   6  -4   1     4577.36     4488.32     59.30 o 
   7  -4   1     2152.26     2142.43     30.14 o 
   8  -4   1      491.45      479.97      9.53 o 
   9  -4   1      380.42      371.86      7.64 o 
  10  -4   1     1217.87     1179.42     24.11 o 
  11  -4   1      425.27      413.50      9.02 o 
 -10  -3   1      470.44      464.71     13.22 o 
  -9  -3   1     1600.54     1700.77     70.78 o 
  -8  -3   1     1923.14     1958.24     27.61 o 
  -7  -3   1     2490.60     2526.20     33.82 o 
  -6  -3   1     1103.96     1121.65     12.95 o 
  -5  -3   1      564.47      569.85      7.18 o 
  -4  -3   1      816.26      881.28     10.18 o 
  -3  -3   1      473.98      459.27      5.60 o 
  -2  -3   1      701.85      708.02      7.20 o 
  -1  -3   1      389.30      430.56      5.07 o 
   0  -3   1      510.14      516.63      5.91 o 
   1  -3   1    11579.94    10633.08    110.95 o 
   2  -3   1     4020.08     3989.49     48.41 o 
   3  -3   1     5701.48     5691.65     71.34 o 
   4  -3   1     4241.59     4382.79     45.78 o 
   5  -3   1     1890.74     1895.18     25.28 o 
   6  -3   1     1034.18     1019.69     14.82 o 
   7  -3   1     1633.68     1648.76     30.72 o 
   8  -3   1     1229.86     1172.80     17.57 o 
   9  -3   1      363.94      348.41      7.36 o 
  10  -3   1      274.34      272.04      6.70 o 
  11  -3   1       43.69       49.48      4.08 o 
 -11  -2   1      445.60      471.74      9.76 o 
 -10  -2   1      484.22      492.13      9.62 o 
  -9  -2   1       27.30       28.39      3.50 o 
  -8  -2   1        2.80        4.70      1.49 o 
  -7  -2   1        1.80        4.20      2.33 o 
  -6  -2   1        7.43       15.76      1.88 o 
  -5  -2   1       49.35       53.53      1.54 o 
  -4  -2   1     5116.11     5517.54     57.09 o 
  -3  -2   1     2146.43     2147.47     22.67 o 
  -2  -2   1    13576.87    12742.60    202.61 o 
   0  -2   1     7032.65     6739.44     97.83 o 
   1  -2   1      631.20      644.62      7.11 o 
   2  -2   1     4070.07     4167.10     43.44 o 
   3  -2   1      787.04      817.20      9.20 o 
   4  -2   1     1527.60     1603.29     21.30 o 
   5  -2   1      420.92      405.75      6.58 o 
   6  -2   1       53.03       68.37      2.71 o 
   7  -2   1      322.83      313.32      6.31 o 
   8  -2   1     2612.08     2585.20     34.76 o 
   9  -2   1      808.77      792.01     13.04 o 
  10  -2   1      648.91      624.78     11.23 o 
  11  -2   1      716.90      689.69     12.61 o 
 -11  -1   1       39.88       41.85      2.99 o 
 -10  -1   1      111.98      110.39      4.10 o 
  -9  -1   1       79.71       82.16      3.43 o 
  -8  -1   1       24.57       27.28      2.15 o 
  -7  -1   1     1727.94     1801.27     24.74 o 
  -6  -1   1     4316.03     4419.37     46.24 o 
  -5  -1   1     4632.79     4502.39     69.00 o 
  -4  -1   1     2177.57     2133.02     22.67 o 
  -3  -1   1     3288.45     3430.11     35.69 o 
  -2  -1   1    23732.29    21285.54    896.59 o 
  -1  -1   1       51.30       77.21      1.37 o 
   2  -1   1      559.14      598.15     11.86 o 
   3  -1   1      330.25      324.16      5.00 o 
   4  -1   1     3160.31     3190.07     53.09 o 
   5  -1   1     4934.01     4872.47     61.55 o 
   6  -1   1     1729.23     1713.35     23.22 o 
   7  -1   1     1789.40     1776.68     40.05 o 
   8  -1   1      183.02      182.28      4.65 o 
   9  -1   1      990.63      983.91     15.52 o 
  10  -1   1      346.43      319.08      7.13 o 
  11  -1   1      290.30      279.52      6.98 o 
 -11   0   1      382.28      364.09      8.24 o 
 -10   0   1     1050.62     1029.60     16.35 o 
  -9   0   1     1540.24     1534.77     22.25 o 
  -8   0   1     2465.86     2460.73     61.64 o 
  -7   0   1     1790.11     1840.69     50.36 o 
  -6   0   1      109.45      104.36      2.99 o 
  -5   0   1      532.32      582.15      8.47 o 
  -4   0   1      443.38      585.57     36.09 o 
  -3   0   1       42.08       45.26      3.11 o 
  -2   0   1      237.15      287.73     26.44 o 
  -1   0   1      115.04      130.17      6.81 o 
   0   0   1     1421.81     1414.02     21.19 o 
   1   0   1     8722.05     7955.60    212.53 o 
   2   0   1    48054.07    35327.54   3885.90 o 
   3   0   1    18176.69    16409.13    551.86 o 
   4   0   1     2471.85     2437.98     31.34 o 
   5   0   1       11.54       12.49      2.01 o 
   6   0   1      425.57      451.08      7.68 o 
   7   0   1     2070.30     2081.95     28.18 o 
   8   0   1      311.50      311.20      6.46 o 
  10   0   1       13.94       14.30      2.05 o 
  11   0   1      138.91      149.03      4.93 o 
 -11   1   1      619.32      628.98     11.79 o 
 -10   1   1      495.51      493.32      9.61 o 
  -9   1   1        4.96        5.02      1.58 o 
  -8   1   1       48.50       44.57      2.43 o 
  -7   1   1      281.31      309.31      6.31 o 
  -6   1   1      519.39      576.57     14.58 o 
  -5   1   1     1010.68     1025.51     16.33 o 
  -4   1   1     1887.01     1795.95     19.44 o 
  -3   1   1     4178.78     3981.53     45.59 o 
  -1   1   1     7280.35     6617.06     85.63 o 
   0   1   1      508.17      545.99     10.89 o 
   1   1   1      837.99      864.70      9.35 o 
   2   1   1      268.63      265.68      3.29 o 
   3   1   1     2413.37     2501.79     26.19 o 
   4   1   1     2072.11     2296.55     24.32 o 
   5   1   1       76.09       70.63      1.77 o 
   6   1   1     1476.96     1659.12    119.39 o 
   7   1   1     5253.95     5352.90     68.46 o 
   8   1   1      745.78      739.82     12.09 o 
   9   1   1      875.11      918.80     14.69 o 
  10   1   1      423.53      437.53      8.79 o 
  11   1   1      329.15      323.02      7.53 o 
 -11   2   1      297.64      291.29      9.14 o 
 -10   2   1       94.91       95.51      3.92 o 
  -9   2   1      154.11      153.34      4.48 o 
  -8   2   1      568.99      541.21      9.58 o 
  -7   2   1     3748.05     3730.65     48.51 o 
  -6   2   1     4893.80     4727.52    112.97 o 
  -5   2   1     8154.23     8091.65    140.77 o 
  -4   2   1     7014.99     6961.03    156.14 o 
  -3   2   1     2498.20     2615.00     27.53 o 
  -2   2   1      410.80      438.60     10.11 o 
  -1   2   1     1577.76     1697.99     25.42 o 
   0   2   1      287.52      288.31      3.51 o 
   1   2   1      240.31      267.42      2.54 o 
   2   2   1       28.89       26.45      0.90 o 
   3   2   1     1878.77     1876.16     19.90 o 
   4   2   1     3223.53     3307.58     34.64 o 
   5   2   1     2034.92     1961.23     21.18 o 
   6   2   1     1600.24     1629.02     31.11 o 
   7   2   1     1447.03     1485.18     23.92 o 
   8   2   1     1525.35     1586.88     22.54 o 
   9   2   1       98.00      105.73      3.82 o 
  10   2   1       14.16       15.17      2.14 o 
 -11   3   1       97.65       89.20      3.92 o 
 -10   3   1     1370.88     1319.45     20.30 o 
  -9   3   1     1679.74     1624.14     23.61 o 
  -8   3   1      490.40      474.39      8.75 o 
  -7   3   1      333.25      333.52      6.70 o 
  -6   3   1      315.90      330.84      8.36 o 
  -5   3   1       10.94       19.94      1.11 o 
  -4   3   1      702.17      760.58      8.88 o 
  -3   3   1     1882.93     2029.42     39.08 o 
  -2   3   1      701.05      770.81     12.20 o 
  -1   3   1     6479.83     6634.85     84.55 o 
   0   3   1     8714.90     8676.30     89.79 o 
   1   3   1     9779.70     9273.86     95.84 o 
   2   3   1     8861.66     8615.18    109.58 o 
   3   3   1     3829.31     3940.72     46.97 o 
   4   3   1      745.80      739.02      8.75 o 
   5   3   1      148.60      156.98      6.11 o 
   6   3   1     1539.82     1530.36     17.21 o 
   7   3   1       13.24       12.75      1.94 o 
   8   3   1       52.99       61.14      2.88 o 
   9   3   1        4.27        4.80      1.58 o 
  10   3   1       23.49       26.44      2.60 o 
 -11   4   1      506.40      509.27     10.35 o 
 -10   4   1      213.72      208.95      5.79 o 
  -9   4   1      303.97      295.95      6.81 o 
  -8   4   1      155.90      162.12      4.58 o 
  -7   4   1      401.12      422.14      7.92 o 
  -6   4   1      709.00      723.17     11.35 o 
  -5   4   1      641.98      630.87      7.73 o 
  -4   4   1     1320.12     1265.96     15.07 o 
  -3   4   1     5373.91     5379.47     55.74 o 
  -2   4   1     4125.74     4300.02     44.74 o 
  -1   4   1     9557.60     9692.44     99.67 o 
   0   4   1      955.75      982.39     10.92 o 
   1   4   1        7.41       10.81      1.49 o 
   2   4   1       10.70       14.33      1.64 o 
   3   4   1       21.32       27.24      1.23 o 
   4   4   1       51.60       54.98      1.45 o 
   5   4   1       72.23       71.52      3.38 o 
   6   4   1     1286.88     1295.21     15.36 o 
   7   4   1      761.85      765.33     12.10 o 
   8   4   1     1064.63     1088.99     22.94 o 
   9   4   1      805.53      825.98     19.06 o 
 -11   5   1      235.26      231.57      6.63 o 
 -10   5   1      523.82      510.39     10.07 o 
  -9   5   1      616.41      598.84     11.07 o 
  -8   5   1      697.31      659.27     11.35 o 
  -7   5   1     1832.35     1862.64     26.08 o 
  -6   5   1     3719.37     3747.20     48.91 o 
  -5   5   1     4224.08     4283.04     45.03 o 
  -4   5   1     1924.08     1925.56     21.08 o 
  -3   5   1       10.29        6.86      0.77 o 
  -2   5   1      306.10      327.17      4.55 o 
  -1   5   1      107.02      111.46      2.31 o 
   0   5   1       62.29       54.29      1.57 o 
   1   5   1      137.25      128.02      6.12 o 
   2   5   1     1164.46     1172.58     13.24 o 
   3   5   1     2008.72     2101.31     25.16 o 
   4   5   1     3646.70     3607.35     34.35 o 
   5   5   1     1057.37     1044.32     19.86 o 
   6   5   1     1237.28     1217.11     12.88 o 
   7   5   1      275.26      279.67      6.05 o 
 -10   6   1      643.88      622.12     11.85 o 
  -9   6   1      530.65      559.40     10.63 o 
  -8   6   1      647.48      646.51     11.46 o 
  -7   6   1       96.31      100.69      3.73 o 
  -6   6   1      267.24      277.59      8.56 o 
  -5   6   1     1143.02     1165.22     20.42 o 
  -4   6   1      320.23      315.65      6.15 o 
  -3   6   1      573.37      594.83      7.69 o 
  -2   6   1      784.01      815.66      9.79 o 
  -1   6   1     2754.08     2896.32     38.61 o 
   0   6   1     4058.14     4168.13     43.68 o 
   1   6   1     4983.37     5041.37     52.58 o 
   2   6   1     2080.88     2055.23     22.50 o 
   3   6   1     1109.98     1114.63     13.08 o 
   4   6   1      239.00      238.89      5.04 o 
   5   6   1      139.51      141.94      5.83 o 
   6   6   1       47.64       47.05      3.50 o 
   7   6   1       14.10       11.67      2.33 o 
 -10   7   1        3.81        1.11      1.70 o 
  -9   7   1      136.33      140.84      4.86 o 
  -8   7   1      715.61      712.09     12.57 o 
  -7   7   1      397.02      405.68      8.13 o 
  -6   7   1      304.90      332.00     17.89 o 
  -5   7   1     1443.46     1429.95     20.45 o 
  -4   7   1     3220.21     3274.39     42.87 o 
  -3   7   1     1349.76     1445.03     16.51 o 
  -2   7   1     1601.29     1624.21     26.89 o 
  -1   7   1      661.80      650.81      8.48 o 
   0   7   1      413.95      418.05      5.89 o 
   1   7   1       13.21       21.06      2.72 o 
   2   7   1       35.63       42.78      3.50 o 
   3   7   1       70.87       78.94      4.28 o 
   4   7   1      527.85      523.43     13.61 o 
   5   7   1      472.13      471.32     12.83 o 
   6   7   1      217.68      217.00      7.78 o 
  -9   8   1      397.42      420.05      9.24 o 
  -8   8   1      570.09      597.88     11.18 o 
  -7   8   1      982.60     1024.61     16.28 o 
  -6   8   1     2008.51     1906.88     26.91 o 
  -5   8   1      596.01      627.47     10.68 o 
  -4   8   1      129.58      147.83      4.10 o 
  -3   8   1      100.46       94.84      2.61 o 
  -2   8   1      109.55      113.95      3.57 o 
  -1   8   1     1227.52     1171.03     25.67 o 
   0   8   1      935.83      895.59     20.22 o 
   1   8   1      426.64      423.88     11.67 o 
   2   8   1       34.58       32.67      3.50 o 
   3   8   1      959.62      950.82     21.78 o 
   4   8   1     1291.16     1282.14     28.00 o 
   5   8   1      979.52      935.26     21.78 o 
   6   8   1      530.00      495.82     14.00 o 
  -8   9   1       80.16       77.32      3.82 o 
  -7   9   1        6.99        6.78      1.65 o 
  -6   9   1      157.24      145.44      7.00 o 
  -5   9   1      189.26      192.89      7.78 o 
  -4   9   1      688.32      661.49     15.94 o 
  -3   9   1      485.69      508.66     13.22 o 
  -2   9   1      826.80      823.65     19.06 o 
  -1   9   1      779.59      791.37     18.67 o 
   0   9   1     1383.79     1371.58     29.55 o 
   1   9   1     1898.93     1912.52     39.28 o 
   2   9   1      431.49      430.49     12.44 o 
   3   9   1       62.14       58.72      4.28 o 
   4   9   1       80.84       80.11      5.06 o 
  -2  10   1      982.73     1012.65     23.33 o 
  -1  10   1      301.37      303.33      9.72 o 
   0  10   1       12.03        8.56      2.33 o 
   1  10   1       80.69       77.39      5.06 o 
   2  10   1       41.03       43.94      4.28 o 
   1 -12   2      475.16      531.21     15.17 o 
   2 -12   2      162.71      184.72      7.78 o 
   3 -12   2        4.22        2.33      1.94 o 
  -3 -11   2      534.08      532.38     15.56 o 
  -2 -11   2      178.20      178.11      7.78 o 
  -1 -11   2        0.17       -1.94      1.94 o 
   0 -11   2       84.49       94.31      3.85 o 
   1 -11   2      214.56      225.89      5.91 o 
   2 -11   2      264.02      264.45      6.32 o 
   3 -11   2      186.75      204.55      7.78 o 
   4 -11   2      430.92      455.77     12.44 o 
   5 -11   2      634.93      656.43     16.33 o 
   6 -11   2      775.73      795.26     19.06 o 
  -5 -10   2       15.39       12.06      2.72 o 
  -4 -10   2      142.28      136.50      6.61 o 
  -3 -10   2      665.44      659.09     11.81 o 
  -2 -10   2      923.34      923.90     15.12 o 
  -1 -10   2      240.35      237.36      5.91 o 
   0 -10   2      796.45      823.97     13.59 o 
   1 -10   2     1063.87     1072.84     16.62 o 
   2 -10   2      990.05     1052.79     19.25 o 
   3 -10   2     1585.38     1608.65     23.09 o 
   4 -10   2     1412.31     1489.80     30.33 o 
   5 -10   2      281.85      283.88      8.94 o 
   6 -10   2       28.58       31.50      3.50 o 
   7 -10   2       32.15       32.28      3.50 o 
   8 -10   2      126.50      130.28      6.22 o 
  -6  -9   2      664.44      675.60     12.23 o 
  -5  -9   2      897.02      897.33     14.84 o 
  -4  -9   2      559.47      560.90     10.31 o 
  -3  -9   2      351.44      337.82      7.39 o 
  -2  -9   2      668.53      673.77     11.54 o 
  -1  -9   2     1623.65     1612.62     23.22 o 
   0  -9   2      734.40      711.75     11.68 o 
   1  -9   2      328.41      331.36      6.73 o 
   2  -9   2       45.22       47.27      2.60 o 
   3  -9   2       49.11       51.76      2.60 o 
   4  -9   2      287.80      288.07      5.91 o 
   5  -9   2      384.35      377.99     10.50 o 
   6  -9   2      415.05      439.05     11.67 o 
   7  -9   2      502.53      506.80     11.67 o 
   8  -9   2      679.86      671.94     12.18 o 
   9  -9   2      591.25      609.20     11.90 o 
  -7  -8   2      283.00      281.92      6.73 o 
  -6  -8   2      307.54      316.20      7.15 o 
  -5  -8   2      569.27      586.54     10.58 o 
  -4  -8   2     1000.15      962.84     15.12 o 
  -3  -8   2      775.43      752.60     12.36 o 
  -2  -8   2        1.32        7.01      1.65 o 
  -1  -8   2       90.28       91.88      5.25 o 
   0  -8   2      930.51      936.59     19.25 o 
   1  -8   2     2151.26     2176.40     29.55 o 
   2  -8   2     2415.41     2565.18     40.05 o 
   3  -8   2      798.87      832.79     12.65 o 
   4  -8   2      311.42      325.22      6.63 o 
   5  -8   2     1328.10     1299.06     18.97 o 
   6  -8   2     1890.14     1870.21     26.38 o 
   7  -8   2     1477.09     1476.36     22.17 o 
   8  -8   2      935.71      894.79     20.22 o 
   9  -8   2       43.74       47.32      3.16 o 
  10  -8   2        6.54        6.22      3.31 o 
  -8  -7   2       34.08       36.40      2.43 o 
  -7  -7   2      145.35      142.57      3.25 o 
  -6  -7   2       47.07       50.46      2.11 o 
  -5  -7   2        0.63        0.00      1.21 o 
  -4  -7   2      995.69     1003.61     18.67 o 
  -3  -7   2     2725.37     2727.22     36.42 o 
  -2  -7   2      976.02      961.87     14.29 o 
  -1  -7   2     2534.35     2622.44     34.91 o 
   0  -7   2     1900.49     1948.56     26.53 o 
   1  -7   2     1974.12     1968.88     47.25 o 
   2  -7   2     2801.11     2807.15     37.54 o 
   3  -7   2     2119.79     2168.89     23.65 o 
   4  -7   2     1316.04     1325.27     15.19 o 
   5  -7   2        2.82        8.98      3.31 o 
   6  -7   2     1303.18     1294.97     26.64 o 
   7  -7   2      184.82      182.09      5.04 o 
   8  -7   2       67.03       68.85      4.28 o 
   9  -7   2       82.23       84.62      3.92 o 
  10  -7   2      167.00      169.02      6.81 o 
  -9  -6   2       13.46       14.14      1.87 o 
  -8  -6   2      290.32      278.56      5.68 o 
  -7  -6   2     1852.62     1846.08     19.08 o 
  -6  -6   2     1966.11     1936.35     28.53 o 
  -5  -6   2     1589.34     1544.87     15.88 o 
  -4  -6   2      769.05      756.36     10.45 o 
  -3  -6   2      744.73      745.67     16.53 o 
  -2  -6   2     1729.01     1708.72     23.22 o 
  -1  -6   2     3491.48     3514.79     37.03 o 
   0  -6   2     2287.10     2329.94     24.91 o 
   1  -6   2      429.83      451.55      6.80 o 
   2  -6   2      180.20      190.55      4.03 o 
   3  -6   2      705.78      732.31     13.56 o 
   4  -6   2      659.57      682.37      8.51 o 
   5  -6   2     2429.14     2444.30     32.56 o 
   6  -6   2     1728.32     1760.71     31.69 o 
   7  -6   2      546.58      543.37      9.58 o 
   8  -6   2     1221.22     1171.04     17.97 o 
   9  -6   2      344.23      325.95      7.36 o 
  10  -6   2      396.40      402.41      8.75 o 
  11  -6   2       44.65       43.40      3.11 o 
 -10  -5   2      499.37      506.32     14.39 o 
  -9  -5   2      877.75      897.93     21.00 o 
  -8  -5   2      609.21      606.27     15.17 o 
  -7  -5   2      449.82      449.93      8.24 o 
  -6  -5   2      389.42      420.77     10.89 o 
  -5  -5   2      943.53      937.99     11.85 o 
  -4  -5   2      740.44      740.76      8.90 o 
  -3  -5   2      266.70      326.16      4.52 o 
  -2  -5   2      101.87      114.24      2.02 o 
  -1  -5   2     2191.58     2188.25     27.23 o 
   0  -5   2     4536.91     4479.74     46.61 o 
   1  -5   2     3621.12     3578.52     71.23 o 
   2  -5   2     3013.78     3011.71     31.73 o 
   3  -5   2     3877.80     4126.07     43.10 o 
   4  -5   2     3992.63     4075.34     54.41 o 
   5  -5   2     3518.56     3516.75     45.49 o 
   6  -5   2     1202.11     1178.92     17.02 o 
   7  -5   2     2325.44     2319.20     31.46 o 
   8  -5   2      680.41      652.72     11.23 o 
   9  -5   2       69.80       72.44      3.50 o 
  10  -5   2      249.71      241.50      6.25 o 
  11  -5   2      194.47      197.53      5.97 o 
 -10  -4   2       22.54       28.78      3.50 o 
  -9  -4   2       33.84       39.67      3.50 o 
  -8  -4   2      111.73      114.72      5.44 o 
  -7  -4   2       48.11       52.67      2.33 o 
  -6  -4   2        0.66        2.42      0.84 o 
  -5  -4   2      779.54      805.04      9.72 o 
  -4  -4   2     1587.80     1585.55     17.36 o 
  -3  -4   2     4189.24     4206.01     38.93 o 
  -2  -4   2     8500.62     8481.02     76.43 o 
  -1  -4   2     3455.28     3485.50     36.93 o 
   0  -4   2     1445.15     1416.41     15.41 o 
   1  -4   2      721.26      676.70      7.85 o 
   2  -4   2     2252.35     2241.84     23.72 o 
   3  -4   2     1057.80     1051.38     11.75 o 
   4  -4   2      230.66      226.72      3.31 o 
   5  -4   2       17.66       27.49      1.87 o 
   6  -4   2      765.85      757.31     14.78 o 
   7  -4   2     1544.29     1517.98     42.39 o 
   8  -4   2     1938.86     1899.24     26.51 o 
   9  -4   2      252.58      237.44      6.81 o 
  10  -4   2      753.14      726.84     12.73 o 
  11  -4   2      352.15      341.41      9.92 o 
 -11  -3   2        0.36        1.17      2.33 o 
 -10  -3   2        5.26        8.56      2.33 o 
  -9  -3   2      350.31      363.11      7.70 o 
  -8  -3   2     1542.27     1554.57     22.27 o 
  -7  -3   2     3414.98     3472.02     45.37 o 
  -6  -3   2     4810.36     4879.66     51.11 o 
  -5  -3   2     1283.32     1235.46     13.92 o 
  -4  -3   2     3276.08     3481.99     36.44 o 
  -3  -3   2     3413.87     3513.52     63.53 o 
  -2  -3   2     1272.25     1343.20     12.91 o 
  -1  -3   2     4557.04     4532.74    101.50 o 
   0  -3   2     3275.28     3288.77     60.28 o 
   1  -3   2      160.56      182.26      2.61 o 
   2  -3   2      883.94      915.28     10.10 o 
   3  -3   2     4845.41     4788.86     49.53 o 
   4  -3   2     1967.37     1933.55     20.73 o 
   5  -3   2     2667.71     2660.63     28.36 o 
   6  -3   2     1232.24     1215.20     17.17 o 
   7  -3   2      525.12      526.94      8.91 o 
   8  -3   2      896.37      869.42     13.72 o 
   9  -3   2     1712.68     1624.29     23.35 o 
  10  -3   2      324.27      312.01      7.13 o 
  11  -3   2       81.13       78.29      4.08 o 
 -11  -2   2      588.02      599.03     11.54 o 
 -10  -2   2      564.47      572.58     10.58 o 
  -9  -2   2      705.57      719.73     12.23 o 
  -8  -2   2      931.97      936.40     22.75 o 
  -7  -2   2      395.02      431.28      7.70 o 
  -6  -2   2      113.52      105.31      2.34 o 
  -5  -2   2        3.05        4.40      0.80 o 
  -4  -2   2      442.68      456.96      5.76 o 
  -3  -2   2       97.23       99.82      1.80 o 
  -2  -2   2     9398.05     9332.91    119.26 o 
  -1  -2   2     3792.22     3708.64     30.65 o 
   1  -2   2     8459.11     7569.41     79.12 o 
   2  -2   2    11066.97    10317.83    207.27 o 
   3  -2   2     6542.46     6296.08     79.55 o 
   4  -2   2      867.22      829.18      9.55 o 
   5  -2   2     2578.00     2605.03     27.68 o 
   6  -2   2     1809.33     1899.01     25.56 o 
   7  -2   2     1010.08      956.24     26.25 o 
   8  -2   2        5.14        6.69      1.58 o 
   9  -2   2       56.90       53.03      2.80 o 
  10  -2   2      433.15      441.84      8.91 o 
  11  -2   2      180.25      180.75      5.48 o 
 -11  -1   2       23.28       27.84      2.71 o 
 -10  -1   2       84.94       88.86      3.92 o 
  -9  -1   2       25.12       31.30      2.43 o 
  -8  -1   2       39.43       49.80      2.71 o 
  -7  -1   2        1.71        2.49      1.29 o 
  -6  -1   2      370.55      373.23      5.19 o 
  -5  -1   2      423.89      367.02      4.91 o 
  -4  -1   2     5899.79     5892.66     60.83 o 
  -3  -1   2    17537.47    16077.17    586.43 o 
  -2  -1   2      702.99      670.55      7.56 o 
  -1  -1   2      643.13      665.76      7.40 o 
   1  -1   2     2985.54     2907.14     30.37 o 
   2  -1   2     1156.38     1117.58     12.04 o 
   3  -1   2      414.96      486.53      5.76 o 
   4  -1   2      157.64      195.59      2.90 o 
   5  -1   2      438.05      470.25     20.22 o 
   6  -1   2     2973.73     3041.05     55.22 o 
   7  -1   2     2463.10     2432.84     78.55 o 
   8  -1   2      399.90      397.67      8.75 o 
   9  -1   2      889.92      878.29     14.14 o 
  10  -1   2      192.89      195.21      5.31 o 
  11  -1   2      335.52      325.25      7.53 o 
 -11   0   2       43.19       42.92      3.08 o 
 -10   0   2      393.67      397.21      8.36 o 
  -9   0   2      991.90      973.40     15.39 o 
  -8   0   2     2674.46     2628.70     37.72 o 
  -7   0   2     3742.06     3702.40     48.24 o 
  -6   0   2     4280.22     4274.20     66.89 o 
  -5   0   2     4690.88     4903.61     51.03 o 
  -4   0   2      675.15      694.16      8.08 o 
  -3   0   2     1323.80     1342.07     18.25 o 
  -2   0   2      456.08      450.02      5.31 o 
  -1   0   2     2950.83     2953.55     54.44 o 
   0   0   2      340.00      341.44      4.95 o 
   1   0   2        4.64       18.81      0.93 o 
   2   0   2      300.90      248.45      6.59 o 
   3   0   2     6012.54     5835.57     60.07 o 
   4   0   2    10361.53    10195.54    205.74 o 
   5   0   2     6680.69     6612.61     68.23 o 
   6   0   2      528.89      547.16     12.06 o 
   7   0   2      596.03      572.66      9.61 o 
   8   0   2      393.70      410.69      8.94 o 
   9   0   2      424.79      421.75      8.36 o 
  10   0   2      322.04      316.71      7.13 o 
  11   0   2       34.38       28.85      2.52 o 
 -11   1   2      595.14      598.56     11.51 o 
 -10   1   2      777.56      774.40     13.28 o 
  -9   1   2     1178.37     1195.98     18.12 o 
  -8   1   2      520.78      530.14     14.97 o 
  -7   1   2      204.52      207.15      4.93 o 
  -6   1   2       18.71       27.45      2.33 o 
  -5   1   2      350.04      426.05      5.50 o 
  -4   1   2       88.15      103.22      2.04 o 
  -3   1   2     1402.72     1384.68     14.96 o 
  -2   1   2     6882.08     6574.65    104.81 o 
  -1   1   2     6533.21     6251.40    146.78 o 
   0   1   2     9431.27     8653.32    207.66 o 
   1   1   2     9961.38     9027.98    101.26 o 
   2   1   2     6918.08     6840.98     70.57 o 
   3   1   2       33.63       60.32      1.77 o 
   4   1   2      606.99      609.16      8.39 o 
   5   1   2     2530.70     2576.63     49.25 o 
   6   1   2     3021.76     3053.99     39.39 o 
   7   1   2       24.65       30.83      3.31 o 
   8   1   2      522.02      502.59      9.06 o 
   9   1   2     1103.79     1096.66     17.04 o 
  10   1   2      483.32      510.20      9.89 o 
  11   1   2      330.02      368.66     12.44 o 
 -11   2   2      200.89      197.45      5.87 o 
 -10   2   2      129.93      130.51      4.48 o 
  -9   2   2      154.24      158.09      4.76 o 
  -8   2   2       59.17       62.44      4.67 o 
  -7   2   2       73.16       69.99      2.88 o 
  -6   2   2      160.53      123.40      3.64 o 
  -5   2   2     6637.65     6595.66     68.45 o 
  -4   2   2     7293.34     6998.96    140.48 o 
  -3   2   2     9831.00     9774.06    184.14 o 
  -2   2   2     5138.79     5046.03     52.14 o 
  -1   2   2     2391.90     2474.34     25.96 o 
   0   2   2      353.64      372.24      5.31 o 
   1   2   2      237.89      261.54      4.10 o 
   2   2   2        1.81        7.24      1.43 o 
   3   2   2      343.81      388.46      6.03 o 
   4   2   2       17.06       27.34      1.18 o 
   5   2   2     2470.36     2523.44     32.85 o 
   6   2   2     1377.71     1399.47     21.57 o 
   7   2   2      657.76      676.26     15.17 o 
   8   2   2      529.28      544.91      9.61 o 
   9   2   2      496.43      487.44     12.64 o 
  10   2   2      811.04      785.60     19.44 o 
 -11   3   2      613.50      586.75     11.35 o 
 -10   3   2      321.41      302.76     11.67 o 
  -9   3   2      628.04      584.19     10.89 o 
  -8   3   2     2426.97     2323.76     37.33 o 
  -7   3   2     3618.09     3582.86     63.39 o 
  -6   3   2     3082.65     3119.95     40.93 o 
  -5   3   2       70.25       61.62      1.71 o 
  -4   3   2      111.83      105.39      2.19 o 
  -3   3   2     2206.52     2480.76     26.75 o 
  -2   3   2       70.25       94.24      2.23 o 
  -1   3   2      436.84      481.14      6.98 o 
   0   3   2     1086.62     1176.55     15.52 o 
   1   3   2     1764.33     1840.63     19.67 o 
   2   3   2     7380.05     7243.61     58.62 o 
   3   3   2     5082.72     4958.97     51.47 o 
   4   3   2     4193.41     4362.86     67.47 o 
   5   3   2      871.08      892.97     10.69 o 
   6   3   2      990.94      998.47     14.57 o 
   7   3   2      196.71      193.05      4.53 o 
   8   3   2      324.35      329.69      6.86 o 
   9   3   2      241.67      258.22      9.33 o 
  10   3   2      110.03      109.66      6.61 o 
 -11   4   2      567.72      555.28     11.18 o 
 -10   4   2      602.89      595.58     11.18 o 
  -9   4   2      822.29      811.66     13.67 o 
  -8   4   2      361.43      368.47      7.47 o 
  -7   4   2      208.85      219.88      5.14 o 
  -6   4   2       94.26       99.44      6.03 o 
  -5   4   2      289.58      308.73      4.65 o 
  -4   4   2      202.50      204.48      3.33 o 
  -3   4   2     1874.10     1968.96     27.67 o 
  -2   4   2     1743.80     1823.67     23.90 o 
  -1   4   2     3166.83     3093.02     60.67 o 
   0   4   2     6069.08     5955.78     61.49 o 
   1   4   2     5598.92     5757.87     59.47 o 
   2   4   2      990.63      989.72     13.56 o 
   3   4   2       57.88       69.69      1.46 o 
   4   4   2      331.92      342.15      3.86 o 
   5   4   2       52.75       54.18      3.06 o 
   6   4   2       45.63       42.86      1.86 o 
   7   4   2        8.21        8.56      2.33 o 
   8   4   2      295.15      302.55      9.72 o 
   9   4   2      482.78      518.77     14.39 o 
 -11   5   2       98.44      106.44     10.31 o 
 -10   5   2      294.44      296.33      7.19 o 
  -9   5   2      318.28      324.61      7.47 o 
  -8   5   2      287.47      288.67      6.63 o 
  -7   5   2      174.70      188.93     11.08 o 
  -6   5   2     2093.75     2110.65     28.81 o 
  -5   5   2     3729.95     3711.53     39.41 o 
  -4   5   2     3970.70     3894.32     41.06 o 
  -3   5   2     4188.75     4175.62     43.83 o 
  -2   5   2     2226.36     2324.74     30.36 o 
  -1   5   2      626.08      635.56      7.84 o 
   0   5   2       94.14       99.81      2.22 o 
   1   5   2      109.19      115.52      3.03 o 
   2   5   2      431.55      445.47     10.11 o 
   3   5   2        1.11       17.89      2.33 o 
   4   5   2     1126.22     1137.61     16.62 o 
   5   5   2      821.68      816.65     17.50 o 
   6   5   2     1329.40     1296.72     19.10 o 
   7   5   2      719.92      747.82     17.50 o 
 -10   6   2      450.92      423.61      9.24 o 
  -9   6   2      589.86      586.63     12.83 o 
  -8   6   2     1497.29     1491.10     22.19 o 
  -7   6   2     1645.39     1693.19     24.28 o 
  -6   6   2      539.60      559.69      9.69 o 
  -5   6   2        7.32       10.78      1.58 o 
  -4   6   2       24.40       26.61      1.61 o 
  -3   6   2      249.77      256.87      4.16 o 
  -2   6   2      261.01      264.34      5.04 o 
  -1   6   2      462.96      471.08      8.11 o 
   0   6   2      492.32      483.05      8.24 o 
   1   6   2     1265.32     1305.27     39.08 o 
   2   6   2     4365.57     4303.25     56.22 o 
   3   6   2     2855.16     2894.25     62.42 o 
   4   6   2      644.00      649.92     14.58 o 
   5   6   2      971.45      986.20     21.00 o 
   6   6   2      191.63      180.44      7.39 o 
   7   6   2      131.00      126.39      6.22 o 
  -9   7   2      188.10      193.36      6.42 o 
  -8   7   2        4.67        6.67      1.87 o 
  -7   7   2       95.44       97.10      3.73 o 
  -6   7   2      380.11      350.21      8.17 o 
  -5   7   2      195.97      198.11      5.44 o 
  -4   7   2      374.64      382.70      7.41 o 
  -3   7   2     1203.99     1236.53     18.15 o 
  -2   7   2     1881.43     1941.30     37.72 o 
  -1   7   2     2919.79     2994.10     80.11 o 
   0   7   2     1012.07     1029.70     15.39 o 
   1   7   2      434.00      426.60      9.33 o 
   2   7   2      282.17      280.59      5.75 o 
   3   7   2       39.77       40.05      3.50 o 
   5   7   2       24.65       24.89      3.11 o 
   6   7   2       30.10       27.61      3.50 o 
  -9   8   2      211.30      216.85      6.16 o 
  -8   8   2      139.36      147.77      8.17 o 
  -7   8   2      576.88      553.77     15.94 o 
  -6   8   2     1286.23     1279.42     28.78 o 
  -5   8   2     1296.04     1340.47     29.17 o 
  -4   8   2     2280.88     2196.95     41.03 o 
  -3   8   2     1109.66     1122.25     17.18 o 
  -2   8   2      276.48      282.81      6.18 o 
  -1   8   2       11.49       12.83      1.94 o 
   0   8   2        4.37        5.44      1.94 o 
   1   8   2        8.54       12.06      2.33 o 
   2   8   2      357.58      349.22     10.50 o 
   4   8   2        2.26        4.67      1.94 o 
  -7   9   2      238.36      237.61      9.72 o 
  -6   9   2       99.91       98.00      5.83 o 
  -5   9   2        5.50        8.17      2.33 o 
  -4   9   2       53.02       45.77      3.11 o 
  -3   9   2      294.05      278.44      9.33 o 
  -2   9   2      204.74      211.55      7.78 o 
  -1   9   2      224.92      231.77      8.56 o 
   4   9   2      525.47      478.71     14.39 o 
  -3  10   2      335.89      348.44     10.89 o 
  -2  10   2      689.24      707.38     18.28 o 
  -1  10   2      857.89      846.59     21.00 o 
   0  10   2      555.83      572.43     16.33 o 
   1  10   2      133.74      123.28      6.61 o 
   0 -12   3      351.39      341.72      7.83 o 
   1 -12   3      449.26      476.93      9.76 o 
   2 -12   3     1195.28     1270.28     19.79 o 
   3 -12   3      744.73      843.53     19.06 o 
   4 -12   3      104.54      106.16      6.22 o 
  -3 -11   3      363.01      350.80      8.11 o 
  -2 -11   3     1160.51     1175.54     18.82 o 
  -1 -11   3     1037.32     1053.57     17.17 o 
   0 -11   3      268.04      278.03      6.73 o 
   1 -11   3       10.19       14.27      4.67 o 
   2 -11   3      119.36      132.03      4.40 o 
   3 -11   3       94.04      104.40      4.28 o 
   4 -11   3        8.31        6.22      2.72 o 
   5 -11   3       32.61       26.44      3.50 o 
   6 -11   3      394.49      400.55     12.06 o 
  -5 -10   3      110.74      114.52      4.67 o 
  -4 -10   3      118.26      125.53      5.83 o 
  -3 -10   3       68.29       66.20      3.43 o 
  -2 -10   3       69.75       68.68      3.30 o 
  -1 -10   3      518.74      545.60     10.16 o 
   0 -10   3      772.73      796.14     13.19 o 
   1 -10   3      381.96      383.72      7.83 o 
   2 -10   3      484.46      499.91      9.21 o 
   3 -10   3     1350.60     1376.26     20.21 o 
   4 -10   3     1669.66     1763.58     35.39 o 
   5 -10   3     1531.38     1555.53     31.89 o 
   6 -10   3      861.67      892.87     20.22 o 
   7 -10   3      262.40      273.38      8.94 o 
   8 -10   3      149.92      151.66      6.61 o 
  -6  -9   3        4.72        8.39      1.77 o 
  -5  -9   3      162.90      175.81      6.42 o 
  -4  -9   3     1216.60     1216.88     18.82 o 
  -3  -9   3      802.14      809.15     14.58 o 
  -2  -9   3      549.67      540.15      9.76 o 
  -1  -9   3      457.11      451.22      8.51 o 
   0  -9   3     1083.93     1070.38     16.36 o 
   1  -9   3     2560.31     2529.74     34.36 o 
   2  -9   3     1141.97     1159.41     17.18 o 
   3  -9   3      575.35      587.25      9.90 o 
   4  -9   3        9.31       12.63      1.58 o 
   5  -9   3       94.18       94.50      4.67 o 
   6  -9   3       20.18       19.83      3.11 o 
   7  -9   3      260.03      258.22      8.56 o 
   8  -9   3       85.48       85.94      5.06 o 
   9  -9   3      204.79      205.25      6.07 o 
  -7  -8   3      458.46      476.02     14.78 o 
  -6  -8   3      968.06      930.70     15.12 o 
  -5  -8   3      934.79      915.57     17.69 o 
  -4  -8   3      354.09      358.82      7.42 o 
  -3  -8   3     1724.82     1683.14     44.53 o 
  -2  -8   3     2819.73     2812.07     37.79 o 
  -1  -8   3     1728.25     1706.20     24.05 o 
   0  -8   3       93.87       95.16      3.43 o 
   1  -8   3      615.70      617.13     21.78 o 
   2  -8   3      114.76      113.57      3.69 o 
   3  -8   3      324.30      321.46      6.18 o 
   4  -8   3     1609.51     1642.61     22.68 o 
   5  -8   3      494.23      507.20      9.06 o 
   6  -8   3      462.00      460.66      8.79 o 
   7  -8   3      559.99      550.05     10.13 o 
   8  -8   3     1310.53     1264.42     19.63 o 
   9  -8   3     1143.94     1139.42     25.86 o 
  10  -8   3      193.96      188.93      5.97 o 
  -8  -7   3      164.56      175.53      4.67 o 
  -7  -7   3      251.80      249.61      4.46 o 
  -6  -7   3      205.59      211.94      7.52 o 
  -5  -7   3      391.93      377.62      7.42 o 
  -4  -7   3      121.77      120.04      3.70 o 
  -3  -7   3        6.57        8.56      1.49 o 
  -2  -7   3     1327.57     1306.68     18.82 o 
  -1  -7   3     3048.83     3154.02     41.50 o 
   0  -7   3     1272.32     1222.65     17.59 o 
   1  -7   3     1606.44     1598.70     30.92 o 
   2  -7   3     1965.98     1924.84     63.19 o 
   3  -7   3     4524.58     4558.73     47.89 o 
   4  -7   3     3263.17     3279.93     35.02 o 
   5  -7   3     1102.24     1085.64     16.07 o 
   6  -7   3     2146.93     2048.05     36.75 o 
   7  -7   3       72.65       73.33      3.27 o 
   8  -7   3      345.86      333.09      7.25 o 
   9  -7   3      167.06      166.31      5.14 o 
  10  -7   3        4.19        6.61      3.50 o 
  -9  -6   3       92.94       91.09      3.45 o 
  -8  -6   3       21.91       24.30      2.14 o 
  -7  -6   3        8.66        8.60      1.08 o 
  -6  -6   3      247.35      255.41      4.22 o 
  -5  -6   3     2619.77     2586.79     25.17 o 
  -4  -6   3     2111.25     2100.09     29.12 o 
  -3  -6   3     1634.93     1626.43     22.67 o 
  -2  -6   3      943.26      930.45     23.92 o 
  -1  -6   3      688.28      649.41     10.03 o 
   0  -6   3     3838.25     3821.57     49.33 o 
   1  -6   3     3167.38     3267.18     51.37 o 
   2  -6   3     2491.88     2499.19     26.71 o 
   3  -6   3      548.60      575.66      7.33 o 
   4  -6   3      293.06      288.97      5.42 o 
   5  -6   3       96.17       97.21      5.25 o 
   6  -6   3      840.88      803.45     12.49 o 
   7  -6   3      632.13      633.34     10.84 o 
   8  -6   3      438.01      426.78      8.36 o 
   9  -6   3      785.73      777.07     18.67 o 
  10  -6   3      832.85      821.86     14.27 o 
  11  -6   3      220.40      223.21      6.35 o 
 -10  -5   3      159.44      165.27      7.39 o 
  -9  -5   3      723.52      683.65     17.11 o 
  -8  -5   3     1137.23     1142.53     24.50 o 
  -7  -5   3     2325.09     2299.44     31.48 o 
  -6  -5   3      854.08      854.37     18.67 o 
  -5  -5   3      832.71      847.65     10.92 o 
  -4  -5   3     2173.70     2176.41     21.07 o 
  -3  -5   3     2934.24     2936.75     27.62 o 
  -2  -5   3     3237.10     3357.99     43.57 o 
  -1  -5   3        0.85        9.72      1.94 o 
   0  -5   3      505.15      573.82      8.75 o 
   1  -5   3     1089.88     1099.21     12.34 o 
   2  -5   3     1664.09     1590.88     17.43 o 
   3  -5   3     1191.95     1096.23     12.50 o 
   4  -5   3     2153.33     2127.14     30.60 o 
   5  -5   3     1552.12     1594.58     52.11 o 
   6  -5   3     1827.24     1741.38     23.90 o 
   7  -5   3     2439.60     2331.03     42.19 o 
   8  -5   3     1758.09     1684.12     24.03 o 
   9  -5   3      663.41      652.44     11.51 o 
  10  -5   3      173.11      163.23      5.04 o 
  11  -5   3       28.36       26.31      2.59 o 
 -10  -4   3      659.23      696.88     17.89 o 
  -9  -4   3      478.03      492.32     13.61 o 
  -8  -4   3      321.14      321.60      9.72 o 
  -7  -4   3        9.50       15.88      1.49 o 
  -6  -4   3      591.66      552.11      9.21 o 
  -5  -4   3      795.09      809.40      9.72 o 
  -4  -4   3      240.96      252.68      4.65 o 
  -3  -4   3     1362.52     1430.31     13.93 o 
  -2  -4   3     3090.45     3161.15     26.39 o 
  -1  -4   3     3050.61     3050.99     63.39 o 
   0  -4   3     6135.08     6032.82    164.30 o 
   1  -4   3     7409.94     7343.46     94.04 o 
   2  -4   3     2572.15     2562.38     30.90 o 
   3  -4   3     1620.98     1497.08     16.31 o 
   4  -4   3     1379.93     1356.44     16.04 o 
   5  -4   3     2335.43     2314.01     30.51 o 
   6  -4   3      371.39      375.66      6.86 o 
   7  -4   3       11.38       13.18      1.65 o 
   8  -4   3      282.23      268.76      5.87 o 
   9  -4   3      320.72      309.08      6.98 o 
  10  -4   3      371.92      359.92      7.80 o 
  11  -4   3      137.72      146.88      5.04 o 
 -11  -3   3       10.42        7.39      2.72 o 
 -10  -3   3      107.70      106.16      5.83 o 
  -9  -3   3       66.96       73.11      4.67 o 
  -8  -3   3       70.19       66.98      3.50 o 
  -7  -3   3      551.23      558.82      9.35 o 
  -6  -3   3     1739.12     1724.34     19.16 o 
  -5  -3   3     5320.44     5345.81     66.14 o 
  -4  -3   3     8865.46     9159.31     94.04 o 
  -3  -3   3      438.06      379.67      6.85 o 
  -2  -3   3     2913.61     2923.17     29.34 o 
  -1  -3   3     4724.12     4766.73     60.32 o 
   0  -3   3     4076.91     4004.83     69.82 o 
   1  -3   3     6550.39     6031.22     68.73 o 
   2  -3   3      969.59      933.68     13.22 o 
   3  -3   3      579.78      659.10      9.48 o 
   4  -3   3      571.57      546.08      6.65 o 
   5  -3   3     4216.86     4335.49     45.34 o 
   6  -3   3      724.57      688.02     10.56 o 
   7  -3   3      439.31      433.51      7.80 o 
   8  -3   3      479.56      465.57     14.97 o 
   9  -3   3      369.79      353.47      7.25 o 
  10  -3   3      370.82      365.69      7.80 o 
  11  -3   3      839.81      782.64     13.84 o 
 -11  -2   3       47.40       47.83      4.28 o 
 -10  -2   3      903.22      897.55     14.98 o 
  -9  -2   3     1311.12     1342.37     20.07 o 
  -8  -2   3     2024.42     1956.48     27.22 o 
  -7  -2   3      649.34      663.19     10.86 o 
  -6  -2   3     1089.80     1108.82     12.87 o 
  -5  -2   3     3886.73     4063.90     42.58 o 
  -4  -2   3      424.63      394.60      5.16 o 
  -3  -2   3      976.42     1026.26     22.73 o 
  -2  -2   3      973.61     1071.60     11.74 o 
  -1  -2   3      310.40      375.69      3.58 o 
   0  -2   3     2358.42     2453.51     25.80 o 
   1  -2   3     8205.69     7418.16     95.69 o 
   2  -2   3     4452.39     4304.18     44.58 o 
   3  -2   3     5518.92     5410.94     55.88 o 
   4  -2   3     3669.62     3716.62     38.83 o 
   5  -2   3     2770.75     2689.16     34.91 o 
   6  -2   3     2140.36     2071.47     27.76 o 
   7  -2   3     2399.58     2350.30     31.46 o 
   8  -2   3      658.78      663.24     11.11 o 
   9  -2   3      511.49      473.02      8.91 o 
  10  -2   3       38.45       37.33      2.52 o 
  11  -2   3       31.71       37.06      2.80 o 
 -11  -1   3      725.68      756.79     13.61 o 
 -10  -1   3      643.75      657.67     12.83 o 
  -9  -1   3      105.31      106.92      3.82 o 
  -8  -1   3      201.51      206.70      5.20 o 
  -7  -1   3      411.12      415.43      7.68 o 
  -6  -1   3       29.41       21.26      1.77 o 
  -5  -1   3       20.15       31.45      1.64 o 
  -4  -1   3      653.95      650.05      7.78 o 
  -3  -1   3      503.99      453.33      5.60 o 
  -2  -1   3     4960.43     4731.05     48.99 o 
  -1  -1   3    13730.61    12487.95    221.96 o 
   0  -1   3     4641.20     4463.03     97.11 o 
   1  -1   3     2465.22     2448.58     36.71 o 
   2  -1   3     1355.41     1447.67     15.48 o 
   3  -1   3     1840.87     1794.84     19.15 o 
   4  -1   3     3083.52     3273.86     34.34 o 
   5  -1   3      136.07      115.98      2.86 o 
   6  -1   3        0.35        2.14      1.75 o 
   7  -1   3      430.28      415.84      7.41 o 
   8  -1   3      478.42      478.96      8.63 o 
   9  -1   3     1015.89     1024.70     16.07 o 
  10  -1   3      357.21      371.75      7.92 o 
  11  -1   3       94.71      100.45      4.10 o 
 -11   0   3        7.78        5.21      1.94 o 
 -10   0   3       12.37       14.15      2.15 o 
  -9   0   3        2.36        7.00      1.87 o 
  -8   0   3      459.53      437.75      8.24 o 
  -7   0   3     2201.55     2192.00     30.92 o 
  -6   0   3     3638.19     3490.81     36.96 o 
  -5   0   3     6799.59     6812.30     70.48 o 
  -4   0   3     5987.24     5974.88     83.11 o 
  -3   0   3     5147.77     5264.07     54.46 o 
  -2   0   3     1674.04     1794.93     19.15 o 
  -1   0   3     2292.64     2363.78     24.83 o 
   0   0   3     6495.65     6320.34     66.87 o 
   1   0   3      756.45      783.41      8.67 o 
   2   0   3     1039.82     1186.63     12.86 o 
   3   0   3       87.97       71.71      2.24 o 
   4   0   3      977.53      994.70     11.29 o 
   5   0   3     1588.45     1597.79     28.63 o 
   6   0   3     2226.18     2306.07     61.25 o 
   7   0   3     1573.87     1608.41     31.11 o 
   8   0   3      315.38      308.70      6.42 o 
   9   0   3      401.31      411.77      8.19 o 
  10   0   3      193.53      201.16      5.59 o 
  11   0   3      333.84      327.83     11.67 o 
 -11   1   3      142.24      136.25      4.86 o 
 -10   1   3      761.09      765.37     13.32 o 
  -9   1   3     1626.25     1561.44     22.80 o 
  -8   1   3     1266.65     1251.38     18.67 o 
  -7   1   3     2439.85     2444.29     32.84 o 
  -6   1   3      540.55      544.27     14.00 o 
  -5   1   3      359.14      362.12      5.05 o 
  -4   1   3      339.91      337.56      4.63 o 
  -3   1   3      149.59      184.11      4.82 o 
  -2   1   3        4.40        4.18      0.60 o 
  -1   1   3      917.22      931.72     15.76 o 
   0   1   3     7519.38     7173.18    197.75 o 
   1   1   3     6699.97     6470.78     82.49 o 
   2   1   3     6092.37     6031.80     76.99 o 
   3   1   3     3751.87     3684.94     51.49 o 
   4   1   3     3094.14     3159.99     33.29 o 
   5   1   3      849.25      801.09      9.57 o 
   6   1   3      823.77      799.56     11.27 o 
   7   1   3      740.15      724.55     11.54 o 
   8   1   3     2312.94     2270.04     31.19 o 
   9   1   3      103.84      108.83      3.82 o 
  10   1   3      355.30      363.22     12.06 o 
 -11   2   3      284.80      278.31      8.17 o 
 -10   2   3      280.12      282.70      6.81 o 
  -9   2   3      327.13      326.75      7.19 o 
  -8   2   3      161.33      161.37      4.58 o 
  -7   2   3      103.85      120.94      3.73 o 
  -6   2   3        8.14        9.19      1.65 o 
  -5   2   3       54.94       75.07      2.48 o 
  -4   2   3      423.14      386.18      5.14 o 
  -3   2   3     4628.77     4483.02     46.61 o 
  -2   2   3     8820.26     8574.10     88.29 o 
  -1   2   3     6774.77     6883.44    107.94 o 
   0   2   3     4632.93     4791.39     61.45 o 
   1   2   3      238.31      216.76      4.00 o 
   2   2   3      607.83      603.93     12.83 o 
   3   2   3     1326.85     1407.55     15.47 o 
   4   2   3      118.52      119.16      2.99 o 
   5   2   3       19.21       23.47      1.52 o 
   6   2   3       24.40       22.38      1.48 o 
   7   2   3      512.32      514.83      8.79 o 
   9   2   3      530.79      570.10     15.56 o 
  10   2   3        4.31        4.28      2.72 o 
 -11   3   3        9.54        8.93      2.53 o 
 -10   3   3       15.72       16.84      3.31 o 
  -9   3   3      669.35      654.60     11.63 o 
  -8   3   3      553.73      535.21      9.69 o 
  -7   3   3     1773.55     1752.87     24.55 o 
  -6   3   3     3603.08     3582.28     46.71 o 
  -5   3   3     5604.93     5533.65     57.68 o 
  -4   3   3     5195.86     5113.47     53.19 o 
  -3   3   3      392.56      377.86     11.70 o 
  -2   3   3      432.15      440.33      5.55 o 
  -1   3   3     1788.19     1964.78     21.00 o 
   0   3   3     1208.40     1314.40     17.30 o 
   1   3   3      723.97      793.78     16.72 o 
   2   3   3      373.28      372.00      6.10 o 
   3   3   3     1610.01     1648.56     15.81 o 
   4   3   3     2793.13     2755.87     29.46 o 
   5   3   3     1412.19     1433.05     20.34 o 
   6   3   3     1664.95     1689.99     23.78 o 
   7   3   3      272.03      276.11      8.56 o 
   8   3   3      247.21      243.44      8.17 o 
   9   3   3      185.30      204.55      8.56 o 
 -11   4   3      367.23      369.89      8.94 o 
 -10   4   3      611.76      600.47     11.46 o 
  -9   4   3      667.30      669.80     11.90 o 
  -8   4   3     1732.72     1719.75     24.68 o 
  -7   4   3      818.29      815.92     13.22 o 
  -6   4   3      151.47      152.24      5.06 o 
  -5   4   3        1.24        2.32      1.38 o 
  -4   4   3       31.31       31.84      1.61 o 
  -3   4   3        2.53        4.27      1.19 o 
  -2   4   3      744.17      796.30      9.75 o 
  -1   4   3     1359.82     1413.24     15.61 o 
   0   4   3     1859.11     1828.52     35.00 o 
   1   4   3     3964.86     3842.47     94.69 o 
   2   4   3     2559.88     2427.40     45.50 o 
   3   4   3     2468.87     2520.98     33.95 o 
   4   4   3     1288.77     1336.52     19.24 o 
   5   4   3      320.38      322.05      6.46 o 
   6   4   3      243.48      252.39      5.63 o 
   7   4   3      177.93      190.55      7.00 o 
   8   4   3       44.10       50.94      3.89 o 
   9   4   3       48.75       46.28      4.28 o 
 -10   5   3      217.09      209.56      6.07 o 
  -9   5   3        1.44        4.81      1.70 o 
  -8   5   3      251.22      252.91      6.07 o 
  -7   5   3      218.09      215.65      5.23 o 
  -6   5   3       12.77       18.80      4.86 o 
  -5   5   3       99.47      114.84      2.64 o 
  -4   5   3     1848.30     1853.78     20.55 o 
  -3   5   3     4637.92     4604.72     48.24 o 
  -2   5   3     4180.75     4195.60     54.86 o 
  -1   5   3     2129.49     2141.60     29.14 o 
   0   5   3     1168.45     1159.64     23.33 o 
   1   5   3      781.85      781.26     16.72 o 
   2   5   3        1.31        1.17      1.17 o 
   3   5   3      200.54      206.11      6.22 o 
   4   5   3      119.82      119.74      3.54 o 
   5   5   3      117.96      128.65      3.98 o 
   6   5   3      245.16      252.80      5.91 o 
   7   5   3      769.53      808.10     18.67 o 
 -10   6   3      175.25      180.53      5.79 o 
  -9   6   3      109.87      117.64      4.30 o 
  -8   6   3      890.82      849.25     14.06 o 
  -7   6   3     1463.68     1427.24     21.09 o 
  -6   6   3     2246.41     2226.67     51.92 o 
  -5   6   3     2580.09     2582.95     50.94 o 
  -4   6   3      506.60      519.30     14.78 o 
  -3   6   3      172.08      193.32      4.81 o 
  -2   6   3        4.34       12.06      2.92 o 
  -1   6   3       29.12       31.18      4.47 o 
   0   6   3      292.66      298.44      6.03 o 
   1   6   3      515.95      517.99     12.06 o 
   2   6   3      552.84      537.43     12.44 o 
   3   6   3      482.95      471.40      8.63 o 
   4   6   3     1634.32     1648.08     32.67 o 
   5   6   3     1374.94     1416.94     27.42 o 
   6   6   3      446.50      446.82     12.83 o 
   7   6   3       99.54      106.55      5.83 o 
  -9   7   3      971.95     1011.09     25.67 o 
  -8   7   3      599.78      647.10     18.28 o 
  -7   7   3      143.72      151.27      7.39 o 
  -6   7   3       21.19       14.78      3.50 o 
  -5   7   3       25.74       22.17      3.50 o 
  -4   7   3      112.39       94.05      3.43 o 
  -3   7   3      147.05      138.64      4.12 o 
  -2   7   3      231.50      227.44      5.36 o 
  -1   7   3      858.15      864.11     13.74 o 
   0   7   3     1910.71     1889.96     36.94 o 
   1   7   3     1975.55     1996.91     38.89 o 
   2   7   3      413.93      421.26      8.08 o 
   3   7   3      605.38      590.32     14.00 o 
   4   7   3      123.40      122.89      6.22 o 
   5   7   3       37.45       38.89      3.89 o 
   6   7   3       44.28       45.50      4.28 o 
  -8   8   3      138.70      145.83      8.17 o 
  -7   8   3      125.06      127.55      7.00 o 
  -6   8   3       96.52      103.83      6.22 o 
  -5   8   3      633.37      611.32     16.33 o 
  -4   8   3     1211.47     1224.45     18.69 o 
  -3   8   3     1696.08     1704.41     35.00 o 
  -2   8   3     2085.55     2058.22     29.14 o 
  -1   8   3      592.09      593.75     11.08 o 
   0   8   3      318.28      311.10      6.70 o 
   1   8   3       60.16       64.94      4.67 o 
   2   8   3        6.95        7.39      2.33 o 
   3   8   3        1.49        3.50      2.33 o 
   4   8   3        9.67        5.83      2.33 o 
  -6   9   3      638.43      644.77     17.50 o 
  -5   9   3      355.47      336.77     10.89 o 
  -4   9   3      122.84      118.61      5.83 o 
  -3   9   3        0.84        3.31      2.53 o 
  -2   9   3        0.60        0.39      1.94 o 
  -1   9   3       26.29       23.72      3.11 o 
   0   9   3       60.64       54.05      4.28 o 
   1   9   3      205.45      196.00      8.17 o 
   2   9   3      255.53      251.61      9.72 o 
  -2  10   3      293.46      315.77     10.89 o 
  -1 -12   4       95.70      100.40      7.39 o 
   0 -12   4      190.72      202.50      5.91 o 
   1 -12   4      495.10      504.64     10.16 o 
   2 -12   4      512.33      511.15     10.17 o 
   3 -12   4      594.24      614.93     11.41 o 
   4 -12   4     1123.35     1238.20     27.22 o 
  -3 -11   4      205.34      206.56      6.05 o 
  -2 -11   4      632.44      660.49     12.23 o 
  -1 -11   4      970.72      996.18     16.49 o 
   0 -11   4     1332.03     1382.15     24.31 o 
   1 -11   4     1072.27     1103.72     17.59 o 
   2 -11   4      433.92      461.61      9.07 o 
   3 -11   4       24.49       25.22      2.33 o 
   4 -11   4       71.02       79.33      5.06 o 
   5 -11   4       34.65       56.00      4.28 o 
   6 -11   4       27.85       31.89      3.89 o 
   7 -11   4        6.29        0.78      2.72 o 
  -5 -10   4      671.03      667.44     12.51 o 
  -4 -10   4     1019.38     1034.14     17.04 o 
  -3 -10   4      587.94      604.51     24.11 o 
  -2 -10   4      204.69      217.44      5.77 o 
  -1 -10   4       53.54       53.29      3.31 o 
   0 -10   4       24.84       26.65      2.20 o 
   1 -10   4       51.58       55.30      2.88 o 
   2 -10   4      250.29      258.10      6.05 o 
   3 -10   4      396.75      397.39      7.83 o 
   4 -10   4      201.43      201.44      7.39 o 
   5 -10   4     1429.35     1435.75     29.55 o 
   6 -10   4     1296.65     1331.14     28.00 o 
   7 -10   4     1118.17     1107.53     24.50 o 
   8 -10   4      533.15      538.21     14.39 o 
  -6  -9   4      118.53      127.71      4.53 o 
  -5  -9   4       89.26       85.78      3.57 o 
  -4  -9   4        0.07       -1.24      1.49 o 
  -3  -9   4      211.28      208.66      5.50 o 
  -2  -9   4      840.68      847.49     13.88 o 
  -1  -9   4     1309.51     1257.64     18.82 o 
   0  -9   4      445.97      436.79      8.38 o 
   1  -9   4      342.92      360.34      7.28 o 
   2  -9   4     2124.90     2172.49     29.83 o 
   3  -9   4     2254.00     2300.56     57.94 o 
   4  -9   4     1508.77     1522.86     21.72 o 
   5  -9   4      460.89      458.49     12.06 o 
   6  -9   4       38.22       42.78      3.89 o 
   7  -9   4        4.21        2.72      1.94 o 
   8  -9   4       12.88       15.56      2.72 o 
   9  -9   4        9.23        8.56      2.33 o 
  -7  -8   4      208.31      234.50      6.18 o 
  -6  -8   4      590.89      551.95     10.31 o 
  -5  -8   4      426.40      428.55      8.52 o 
  -4  -8   4      985.16      976.04     15.39 o 
  -3  -8   4     1373.93     1369.05     20.20 o 
  -2  -8   4     1210.54     1197.44     17.87 o 
  -1  -8   4     2418.76     2324.77     31.74 o 
   0  -8   4     3248.57     3202.82     42.47 o 
   1  -8   4     3178.31     3156.92     41.92 o 
   2  -8   4      230.25      248.19      5.36 o 
   3  -8   4     1155.49     1160.04     16.91 o 
   4  -8   4        7.74       16.73      4.28 o 
   5  -8   4        9.10        9.72      2.33 o 
   6  -8   4      250.46      251.04      5.91 o 
   7  -8   4      229.96      225.06      5.75 o 
   8  -8   4      709.03      692.78     12.34 o 
   9  -8   4      330.63      309.23      7.36 o 
  -8  -7   4      403.76      417.62      7.75 o 
  -7  -7   4      517.48      477.81      6.81 o 
  -6  -7   4      238.53      255.38      4.40 o 
  -5  -7   4      881.14      846.90     13.61 o 
  -4  -7   4     1311.49     1299.55     19.24 o 
  -3  -7   4      736.18      718.99     11.68 o 
  -2  -7   4      301.57      299.13      6.18 o 
  -1  -7   4       44.92       43.45      3.50 o 
   0  -7   4     1029.05     1017.30     15.12 o 
   1  -7   4     1353.53     1373.36     19.52 o 
   2  -7   4     1375.80     1368.62     19.24 o 
   3  -7   4      437.75      435.05      6.13 o 
   4  -7   4     2233.04     2259.88     24.77 o 
   5  -7   4     3700.71     3622.36     47.29 o 
   6  -7   4     2527.58     2467.66     33.39 o 
   7  -7   4     1454.61     1435.75     21.02 o 
   8  -7   4      540.55      519.12      9.74 o 
   9  -7   4      127.43      127.15      4.48 o 
  10  -7   4        0.15       -1.04      3.11 o 
  -9  -6   4      422.32      369.53      7.18 o 
  -8  -6   4      553.88      541.32     10.89 o 
  -7  -6   4      546.20      522.52      7.46 o 
  -6  -6   4      223.90      216.37      3.95 o 
  -5  -6   4       13.54       15.88      1.31 o 
  -4  -6   4      391.43      372.06      5.08 o 
  -3  -6   4     1919.64     1935.81     38.11 o 
  -2  -6   4     1931.63     1903.22     25.98 o 
  -1  -6   4     1086.34     1097.66     15.94 o 
   0  -6   4      860.13      867.43     12.92 o 
   1  -6   4      914.16      862.38     10.07 o 
   2  -6   4     4938.06     4826.30     50.43 o 
   3  -6   4     2862.09     2868.19     30.68 o 
   4  -6   4     1483.49     1470.92     18.84 o 
   5  -6   4      341.13      349.22      6.46 o 
   6  -6   4       75.24       84.69      3.15 o 
   7  -6   4       35.85       34.43      2.53 o 
   8  -6   4      251.42      242.11      5.87 o 
   9  -6   4       96.49       98.15      3.92 o 
  10  -6   4      232.18      238.49      6.42 o 
 -10  -5   4       37.18       34.61      3.89 o 
  -9  -5   4       72.10       61.05      4.28 o 
  -8  -5   4      216.81      230.22      8.17 o 
  -7  -5   4      822.26      809.65     12.92 o 
  -6  -5   4     2502.67     2488.73     24.40 o 
  -5  -5   4     3066.44     3072.54     49.58 o 
  -4  -5   4     1627.92     1600.57     16.11 o 
  -3  -5   4     1824.98     1766.04     17.29 o 
  -2  -5   4     2950.12     3048.88     39.85 o 
  -1  -5   4     7602.51     7633.06     96.46 o 
   0  -5   4     4743.95     4610.04    142.91 o 
   1  -5   4      520.82      461.68      5.87 o 
   2  -5   4      375.76      415.77      5.45 o 
   3  -5   4      317.95      328.18     12.27 o 
   4  -5   4      493.02      488.89      6.43 o 
   5  -5   4      134.15      127.22      3.54 o 
   6  -5   4      320.79      316.83      6.31 o 
   7  -5   4     1158.40     1143.20     18.28 o 
   8  -5   4      760.13      759.64     12.49 o 
   9  -5   4      970.48      939.14     15.09 o 
  10  -5   4      942.02      895.84     14.94 o 
  11  -5   4      284.51      273.23      7.09 o 
 -10  -4   4      570.15      631.15     16.72 o 
  -9  -4   4      807.29      767.65     18.67 o 
  -8  -4   4      470.55      470.94     12.44 o 
  -7  -4   4      708.93      726.82     16.72 o 
  -6  -4   4     1544.26     1536.81     21.58 o 
  -5  -4   4      154.34      147.31      3.70 o 
  -4  -4   4     1269.28     1296.03     13.03 o 
  -3  -4   4     1283.19     1382.58     14.03 o 
  -2  -4   4      181.60      199.81      2.91 o 
  -1  -4   4     1571.71     1634.72     21.98 o 
   0  -4   4     6719.20     6561.54     83.00 o 
   1  -4   4      882.59      778.75     13.97 o 
   2  -4   4     2588.55     2512.21     32.84 o 
   3  -4   4     7003.54     7093.85     73.16 o 
   4  -4   4     2369.48     2313.09     24.92 o 
   5  -4   4     2993.42     2936.49     31.28 o 
   6  -4   4     1564.17     1460.41     20.33 o 
   7  -4   4      901.23      873.10     13.81 o 
   8  -4   4      345.06      345.32      6.98 o 
   9  -4   4      138.95      123.32      4.20 o 
  10  -4   4       28.57       32.05      2.43 o 
  11  -4   4      109.45      107.05      4.20 o 
 -10  -3   4      114.76      105.78      5.83 o 
  -9  -3   4       31.58       43.55      3.89 o 
  -8  -3   4      516.22      515.66     13.22 o 
  -7  -3   4     1266.04     1314.25     18.97 o 
  -6  -3   4       30.23       38.76      2.08 o 
  -5  -3   4      635.34      620.01      8.31 o 
  -4  -3   4     1135.96     1164.73     16.69 o 
  -3  -3   4     6318.88     6378.90     81.52 o 
  -2  -3   4     3972.27     3953.67     33.73 o 
  -1  -3   4     2423.18     2359.98     24.98 o 
   0  -3   4      867.82      786.13      8.94 o 
   1  -3   4     3724.72     3680.36     38.37 o 
   2  -3   4     4655.94     4794.07     49.74 o 
   3  -3   4     3259.53     3224.46     33.81 o 
   4  -3   4     1147.76     1140.61     18.34 o 
   5  -3   4       27.14       36.46      4.10 o 
   6  -3   4      240.64      223.18      6.42 o 
   7  -3   4     1065.54     1074.70     15.92 o 
   8  -3   4      425.61      428.16      8.08 o 
   9  -3   4      164.16      165.80      4.76 o 
  10  -3   4      143.46      149.45      4.76 o 
  11  -3   4       75.90       87.46      3.92 o 
 -11  -2   4        1.38        0.00      1.94 o 
 -10  -2   4        0.32        0.39      2.33 o 
  -9  -2   4      118.86      123.75      4.10 o 
  -8  -2   4     1896.88     1870.53     26.12 o 
  -7  -2   4     3046.26     3097.22     40.83 o 
  -6  -2   4     3459.36     3420.62     36.37 o 
  -5  -2   4      837.70      785.40      9.50 o 
  -4  -2   4     1523.76     1506.57     16.61 o 
  -3  -2   4     5840.92     5999.54     62.01 o 
  -2  -2   4     4872.06     5103.16     59.92 o 
  -1  -2   4     6731.48     6738.59     86.34 o 
   0  -2   4      382.49      396.85      6.55 o 
   1  -2   4       12.56       21.40      1.10 o 
   2  -2   4      352.09      340.00      4.37 o 
   3  -2   4     3528.95     3608.17     38.44 o 
   4  -2   4     1088.56     1018.03     11.66 o 
   5  -2   4     1403.24     1410.09     15.78 o 
   6  -2   4      935.53      963.26     19.44 o 
   7  -2   4     1211.58     1198.47     17.45 o 
   8  -2   4     1427.09     1382.48     20.18 o 
   9  -2   4     1077.53     1033.26     16.20 o 
  10  -2   4      504.92      495.48      9.58 o 
  11  -2   4       97.15       97.36      4.86 o 
 -11  -1   4      779.99      843.78     14.69 o 
 -10  -1   4     1430.72     1432.97     25.28 o 
  -9  -1   4     1101.37     1153.47     17.72 o 
  -8  -1   4      559.95      572.70     10.16 o 
  -7  -1   4      346.14      351.34      6.86 o 
  -6  -1   4      834.99      839.10     10.17 o 
  -5  -1   4      784.17      811.51      9.73 o 
  -4  -1   4      309.03      297.82      4.41 o 
  -3  -1   4       29.66       37.15      1.37 o 
  -2  -1   4       41.75       34.22      1.31 o 
  -1  -1   4     4037.72     3953.21     32.16 o 
   0  -1   4     2303.56     2172.06     28.73 o 
   1  -1   4     5827.12     5579.47     82.72 o 
   2  -1   4     5258.31     5367.19     55.43 o 
   3  -1   4     1461.88     1418.51     18.73 o 
   4  -1   4     3050.20     3024.18     57.96 o 
   5  -1   4     1116.29     1125.95     12.94 o 
   6  -1   4     1289.91     1316.39     18.40 o 
   7  -1   4      789.02      794.10     16.72 o 
   8  -1   4        1.70        2.85      1.21 o 
   9  -1   4      112.17      115.36      3.92 o 
  10  -1   4      232.39      236.27      6.15 o 
 -11   0   4      251.19      247.38      6.70 o 
 -10   0   4      104.65      112.77      4.67 o 
  -9   0   4      525.47      540.96     10.01 o 
  -8   0   4       73.26       75.10      3.27 o 
  -7   0   4        0.16        0.21      1.36 o 
  -6   0   4      313.85      300.70      4.60 o 
  -5   0   4     2836.01     2822.30     30.15 o 
  -4   0   4     3683.07     3731.40     39.27 o 
  -3   0   4     5572.22     5498.51     58.45 o 
  -2   0   4     6428.54     6248.87     64.48 o 
  -1   0   4     3691.74     3892.57     46.98 o 
   0   0   4      854.95      816.43     12.41 o 
   1   0   4     2080.24     2088.97     22.22 o 
   2   0   4     6132.44     6204.75     64.04 o 
   3   0   4     1879.21     1878.80     20.19 o 
   4   0   4      174.28      199.08      3.31 o 
   5   0   4      194.00      178.86      3.20 o 
   6   0   4      146.87      144.52      3.24 o 
   7   0   4      692.26      703.46     11.11 o 
   8   0   4      875.48      859.43     18.67 o 
   9   0   4      118.91      116.66      6.22 o 
  10   0   4      100.25      106.16      6.61 o 
 -11   1   4       19.07       19.47      2.52 o 
 -10   1   4        2.14        0.54      1.65 o 
  -9   1   4      532.82      506.01     22.75 o 
  -8   1   4     1910.24     1832.51     25.81 o 
  -7   1   4     1884.99     1844.67     25.53 o 
  -6   1   4     3035.87     3008.74     39.57 o 
  -5   1   4     3005.93     3130.59     33.36 o 
  -4   1   4     1666.25     1680.54     18.39 o 
  -3   1   4      645.62      661.62      7.90 o 
  -2   1   4     1760.89     1832.44     19.66 o 
  -1   1   4       26.71       36.74      3.50 o 
   0   1   4      226.37      249.92     12.44 o 
   1   1   4       30.84       16.23      1.49 o 
   2   1   4     5941.24     6084.15     63.08 o 
   3   1   4     2510.63     2435.55     25.94 o 
   4   1   4     2234.07     2231.69     24.00 o 
   5   1   4     1134.64     1148.30     13.30 o 
   6   1   4     1045.38     1036.02     12.41 o 
   7   1   4     1139.48     1161.98     24.89 o 
   8   1   4      321.38      309.94      9.72 o 
   9   1   4      680.38      687.93     17.89 o 
  10   1   4      695.06      670.43     18.28 o 
 -11   2   4     1808.04     1829.71     27.31 o 
 -10   2   4      966.74      985.51     16.16 o 
  -9   2   4      487.65      503.00      9.69 o 
  -8   2   4      179.94      189.25      9.53 o 
  -7   2   4      558.62      552.57      9.72 o 
  -6   2   4     1022.88     1035.95     15.22 o 
  -5   2   4       55.75       41.33      1.85 o 
  -4   2   4       38.04       38.51      1.65 o 
  -3   2   4        0.95        4.67      2.11 o 
  -2   2   4      749.29      750.46      8.71 o 
  -1   2   4     2622.41     2566.93     27.38 o 
   0   2   4     6393.38     6437.39     82.49 o 
   1   2   4     3431.83     3454.12     45.09 o 
   2   2   4     1748.67     1763.21     30.14 o 
   3   2   4      639.77      602.07      9.48 o 
   4   2   4      752.96      750.51     16.33 o 
   5   2   4      673.55      664.64     10.72 o 
   6   2   4      402.07      421.81     13.81 o 
   7   2   4       38.84       38.50      3.11 o 
   8   2   4       65.51       66.11      4.28 o 
 -11   3   4        0.89       -0.61      1.70 o 
 -10   3   4       27.92       24.74      2.52 o 
  -9   3   4       16.07       16.72      2.00 o 
  -8   3   4       60.27       59.55      3.08 o 
  -7   3   4      311.84      301.69      6.35 o 
  -6   3   4      984.02      979.29     19.64 o 
  -5   3   4     1566.99     1567.32     17.64 o 
  -4   3   4     5203.90     5128.04     53.55 o 
  -3   3   4     5210.83     5122.43     53.33 o 
  -2   3   4     3363.06     3455.47     36.35 o 
  -1   3   4     1478.46     1412.77     19.66 o 
   0   3   4      392.25      369.92      6.46 o 
   1   3   4     2542.91     2698.71     55.80 o 
   2   3   4     1435.70     1459.63     20.48 o 
   3   3   4      511.75      535.94      8.93 o 
   4   3   4       10.36       10.49      1.37 o 
   5   3   4      601.53      605.03     10.17 o 
   6   3   4      930.76      920.80     14.30 o 
   7   3   4      648.37      684.04     16.72 o 
   8   3   4      175.95      187.83      7.39 o 
   9   3   4       85.46       93.33      5.83 o 
 -10   4   4      344.91      332.84      7.75 o 
  -9   4   4      992.93      977.87     27.03 o 
  -8   4   4      806.14      792.50     13.12 o 
  -7   4   4     1142.80     1195.15     17.93 o 
  -6   4   4     2071.43     2090.81     93.53 o 
  -5   4   4     1256.21     1263.75     14.63 o 
  -4   4   4      201.70      190.73      4.67 o 
  -3   4   4        1.30        2.64      1.21 o 
  -2   4   4      130.94      131.50      3.70 o 
  -1   4   4      619.58      635.96     10.17 o 
   0   4   4      671.49      685.44     10.86 o 
   1   4   4     1575.65     1582.67     22.27 o 
   2   4   4     1433.52     1375.56     19.65 o 
   3   4   4     1561.19     1584.39     22.40 o 
   4   4   4     1191.07     1180.28     17.59 o 
   5   4   4     1118.70     1107.92     16.77 o 
   6   4   4      550.37      542.59      9.76 o 
   7   4   4      326.07      330.94     10.11 o 
   8   4   4      467.08      477.16     13.22 o 
 -10   5   4      871.75      869.93     15.17 o 
  -9   5   4      590.81      587.99     11.01 o 
  -8   5   4      317.88      311.80      7.01 o 
  -7   5   4      125.47      123.66      6.61 o 
  -6   5   4       91.35       84.78      5.44 o 
  -5   5   4        2.02        0.39      1.94 o 
  -4   5   4        4.21        6.73      1.49 o 
  -3   5   4       56.46       70.75      4.67 o 
  -2   5   4      596.97      618.66     14.39 o 
  -1   5   4     5576.73     5451.70     70.80 o 
   0   5   4     2271.98     2229.29     60.86 o 
   1   5   4      593.76      602.22     23.53 o 
   2   5   4      846.96      846.98     18.28 o 
   3   5   4      401.81      387.71     11.28 o 
   4   5   4      134.63      135.26      4.86 o 
   5   5   4       91.25       87.75      3.69 o 
   6   5   4      101.59      105.54      3.70 o 
   7   5   4       45.05       42.00      3.50 o 
  -9   6   4      119.67      130.66      7.78 o 
  -8   6   4       60.66       69.22      5.44 o 
  -7   6   4      136.99      143.50      7.39 o 
  -6   6   4      983.38      939.15     22.56 o 
  -5   6   4     2416.39     2283.51     45.89 o 
  -4   6   4     2911.46     2762.26     40.83 o 
  -3   6   4     2094.82     2065.44     28.87 o 
  -2   6   4      520.33      534.28     14.00 o 
  -1   6   4      310.38      329.84      6.73 o 
   0   6   4       91.54       98.46      4.08 o 
   1   6   4      376.50      380.51      9.72 o 
   2   6   4      327.02      326.19      6.86 o 
   3   6   4       21.00       18.34      2.14 o 
   4   6   4      199.72      201.07      8.17 o 
   5   6   4      465.81      485.77     14.00 o 
   6   6   4      510.75      533.07     17.11 o 
  -8   7   4      691.20      725.65     19.83 o 
  -7   7   4     1292.85     1299.25     29.94 o 
  -6   7   4      565.60      611.71     16.72 o 
  -5   7   4      103.07       95.66      5.44 o 
  -4   7   4       62.54       51.22      2.88 o 
  -3   7   4        0.22        3.08      2.53 o 
  -2   7   4       49.26       65.83     10.11 o 
  -1   7   4      134.34      126.00      3.98 o 
   0   7   4      404.78      374.10      7.78 o 
   1   7   4      466.24      462.90      8.91 o 
   2   7   4     1007.46     1009.24     15.92 o 
   3   7   4      882.90      870.22     14.39 o 
   4   7   4      474.37      451.88     13.22 o 
   5   7   4      179.70      184.33      8.17 o 
  -7   8   4       37.89       46.67      5.06 o 
  -6   8   4        8.08        9.33      2.72 o 
  -5   8   4       20.51       20.22      3.11 o 
  -4   8   4       16.12       13.53      1.77 o 
  -3   8   4      574.37      594.64     10.86 o 
  -2   8   4     1144.64     1152.50     20.42 o 
  -1   8   4     1069.15     1083.38     26.25 o 
   0   8   4     1104.28     1066.78     29.55 o 
   1   8   4      467.28      461.26      9.02 o 
   2   8   4      138.21      131.05      6.61 o 
   3   8   4       78.01       74.28      5.06 o 
  -5   9   4      765.72      768.04     19.83 o 
  -4   9   4      977.20     1003.70     23.72 o 
  -3   9   4      322.41      319.75      7.97 o 
  -2   9   4       60.71       44.52      2.92 o 
  -1   9   4       77.43       79.33      5.44 o 
   0   9   4       28.57       26.83      3.89 o 
  -1 -12   5        2.52       18.96      9.72 o 
   0 -12   5        1.35        0.45      3.11 o 
   1 -12   5       68.66       70.65      5.64 o 
   2 -12   5      131.70      141.21      4.81 o 
   3 -12   5      443.67      461.41      9.35 o 
   4 -12   5      611.68      589.16     15.56 o 
  -4 -11   5      145.51      139.52      5.08 o 
  -3 -11   5       38.29       37.64      2.88 o 
  -2 -11   5       57.17       60.76      3.30 o 
  -1 -11   5      242.27      255.69      6.60 o 
   0 -11   5      730.95      719.59     13.81 o 
   1 -11   5     1249.69     1233.35     19.24 o 
   2 -11   5     1133.78     1135.63     18.08 o 
   3 -11   5     1111.38     1152.43     18.01 o 
   4 -11   5      224.03      239.94      8.94 o 
   5 -11   5       52.60       46.28      3.89 o 
   6 -11   5        0.49       -0.39      1.94 o 
  -5 -10   5      167.12      178.91      8.56 o 
  -4 -10   5      915.46      912.84     15.53 o 
  -3 -10   5     2030.09     1993.36     28.86 o 
  -2 -10   5     1769.27     1768.19     25.98 o 
  -1 -10   5      464.75      478.24      9.48 o 
   0 -10   5      952.05     1019.15     16.22 o 
   1 -10   5       48.24       51.81      3.31 o 
   2 -10   5        5.21        7.07      2.14 o 
   3 -10   5       16.56       17.57      1.77 o 
   4 -10   5        1.36        1.94      2.33 o 
   5 -10   5       50.85       47.05      3.89 o 
   6 -10   5      276.36      280.38      9.33 o 
   7 -10   5      845.30      855.15     20.22 o 
   8 -10   5      801.76      816.26     19.83 o 
  -6  -9   5      883.62      863.59     14.85 o 
  -5  -9   5     1291.12     1259.95     19.79 o 
  -4  -9   5      211.90      210.64      5.77 o 
  -3  -9   5        7.56        6.31      1.77 o 
  -2  -9   5        0.03        2.49      2.14 o 
  -1  -9   5        2.40        9.90      5.64 o 
   0  -9   5      597.75      564.74     10.03 o 
   1  -9   5     1797.88     1721.58     32.86 o 
   2  -9   5      173.73      152.51      4.26 o 
   3  -9   5      679.35      694.35     20.22 o 
   4  -9   5     1937.54     2026.36     28.04 o 
   5  -9   5     1725.55     1713.80     34.22 o 
   6  -9   5     1453.87     1478.92     30.33 o 
   7  -9   5      192.06      178.89      7.00 o 
   8  -9   5       81.78       80.89      5.06 o 
   9  -9   5       52.53       55.22      4.28 o 
  -7  -8   5       34.55       27.92      2.43 o 
  -6  -8   5       15.80       14.92      1.87 o 
  -5  -8   5      214.79      209.65      5.63 o 
  -4  -8   5      229.06      225.81      5.77 o 
  -3  -8   5      140.99      140.82     11.86 o 
  -2  -8   5     1314.86     1298.77     19.24 o 
  -1  -8   5      915.68      884.53     30.53 o 
   0  -8   5     2220.07     2224.16     30.51 o 
   1  -8   5     2266.12     2176.98     29.83 o 
   2  -8   5     3436.89     3298.96     43.57 o 
   3  -8   5     2235.17     2199.34     29.97 o 
   4  -8   5       90.93      104.62      5.83 o 
   5  -8   5      213.73      201.44      7.00 o 
   6  -8   5       19.87       19.06      2.72 o 
   7  -8   5       36.99       35.62      4.86 o 
   8  -8   5        3.79        2.07      2.53 o 
   9  -8   5      200.56      204.39      5.87 o 
  -8  -7   5      721.22      731.79     11.20 o 
  -7  -7   5     1182.84     1180.28     13.37 o 
  -6  -7   5      515.89      516.14      7.15 o 
  -5  -7   5      764.15      721.63     13.61 o 
  -4  -7   5     1098.30     1076.16     16.49 o 
  -3  -7   5     1796.90     1839.43     27.22 o 
  -2  -7   5     1838.90     1886.68     26.25 o 
  -1  -7   5     2112.65     2096.46     41.22 o 
   0  -7   5      841.64      857.40     13.19 o 
   1  -7   5       83.65       97.66      4.86 o 
   2  -7   5      359.69      380.42      7.01 o 
   3  -7   5      229.71      223.17      5.64 o 
   4  -7   5      194.28      219.44     11.21 o 
   5  -7   5      216.47      203.10      4.81 o 
   6  -7   5     1746.91     1715.61     24.19 o 
   7  -7   5     1984.95     1962.88     27.48 o 
   8  -7   5     1346.72     1331.47     20.05 o 
   9  -7   5      682.67      686.14     27.42 o 
  10  -7   5      141.73      137.51      4.86 o 
  -9  -6   5       23.10       23.91      3.50 o 
  -8  -6   5      337.41      321.91      6.25 o 
  -7  -6   5     1444.42     1385.14     15.15 o 
  -6  -6   5     1741.50     1718.78     17.76 o 
  -5  -6   5     1349.03     1334.29     14.04 o 
  -4  -6   5       12.11       11.64      1.18 o 
  -3  -6   5       19.85       28.10      2.92 o 
  -2  -6   5      639.39      645.20     11.67 o 
  -1  -6   5     1476.78     1527.41     23.14 o 
   0  -6   5     1086.38     1088.38     15.80 o 
   1  -6   5      266.71      241.07      5.08 o 
   2  -6   5     1289.53     1292.06     15.35 o 
   3  -6   5     1652.95     1567.32     18.58 o 
   4  -6   5     3644.01     3548.16     45.74 o 
   5  -6   5     2852.21     2801.03     36.98 o 
   6  -6   5      477.33      481.56      8.51 o 
   7  -6   5      121.71      123.56      3.82 o 
   8  -6   5       50.89       47.48      3.69 o 
   9  -6   5        4.52        5.18      1.65 o 
  10  -6   5       11.96       10.40      1.94 o 
 -10  -5   5      111.78      120.55      6.61 o 
  -9  -5   5      446.49      460.44     13.22 o 
  -8  -5   5      564.97      541.32     14.00 o 
  -7  -5   5      352.26      337.16      9.33 o 
  -6  -5   5      383.33      381.88     10.11 o 
  -5  -5   5      321.18      314.81      4.62 o 
  -4  -5   5     1492.19     1504.34     19.76 o 
  -3  -5   5     3770.12     3828.42     35.77 o 
  -2  -5   5     3102.74     3229.86     42.32 o 
  -1  -5   5     1598.54     1454.68     49.00 o 
   0  -5   5     3553.55     3418.70     36.13 o 
   1  -5   5     9074.92     8889.59    126.19 o 
   2  -5   5     3023.18     2904.06     30.82 o 
   3  -5   5      558.89      549.43      7.10 o 
   4  -5   5       17.03       27.51      1.57 o 
   5  -5   5      142.96      144.51      3.70 o 
   6  -5   5        9.04       12.53      1.49 o 
   7  -5   5        1.68        0.86      3.50 o 
   8  -5   5       77.87       71.60      3.08 o 
   9  -5   5      549.49      537.15     10.13 o 
  10  -5   5      297.70      309.45      7.36 o 
 -10  -4   5      141.26      159.44      7.39 o 
  -9  -4   5      373.96      400.55     11.67 o 
  -8  -4   5     1245.57     1237.42     26.06 o 
  -7  -4   5     1033.03     1036.76     22.17 o 
  -6  -4   5      216.63      215.21      4.81 o 
  -5  -4   5     2487.72     2468.18     32.98 o 
  -4  -4   5     1574.07     1666.18     19.27 o 
  -3  -4   5     1859.60     1829.64     15.76 o 
  -2  -4   5     2552.20     2531.84     27.00 o 
  -1  -4   5     1478.40     1514.79     16.58 o 
   0  -4   5       64.92       77.06      1.68 o 
   1  -4   5     1348.71     1328.56     14.72 o 
   2  -4   5     2861.30     2892.73     30.59 o 
   3  -4   5      444.50      400.66      5.36 o 
   4  -4   5      819.95      801.17     11.94 o 
   5  -4   5     2676.34     2629.29     28.35 o 
   6  -4   5     2290.85     2239.83     39.08 o 
   7  -4   5     1891.21     1809.42     25.13 o 
   8  -4   5     1205.49     1148.00     17.30 o 
   9  -4   5      255.04      276.13      6.42 o 
  10  -4   5      254.72      248.50      6.25 o 
 -10  -3   5      704.79      693.76     17.50 o 
  -9  -3   5      356.13      380.33     11.28 o 
  -8  -3   5      828.24      792.54     18.28 o 
  -7  -3   5      446.89      448.77     11.67 o 
  -6  -3   5     1047.02     1034.99     12.42 o 
  -5  -3   5     1207.94     1287.78     14.74 o 
  -4  -3   5      734.98      769.64      9.35 o 
  -3  -3   5      248.36      221.12      2.79 o 
  -2  -3   5     2772.14     2832.92     23.57 o 
  -1  -3   5     3002.16     3044.98     42.43 o 
   0  -3   5      627.31      569.78      9.92 o 
   1  -3   5     2055.88     2095.31     22.42 o 
   2  -3   5     1538.59     1479.14     16.29 o 
   3  -3   5     3256.35     3112.92     46.27 o 
   4  -3   5     2690.85     2676.22     30.35 o 
   5  -3   5     1163.65     1165.91     14.58 o 
   6  -3   5      804.97      785.15     16.33 o 
   7  -3   5        7.86       31.11      3.50 o 
   8  -3   5       48.96       55.54      2.71 o 
   9  -3   5      286.97      293.82      6.70 o 
  10  -3   5      143.84      146.58      4.76 o 
 -11  -2   5       84.16       87.11      5.44 o 
 -10  -2   5      154.36      157.50      7.00 o 
  -9  -2   5      142.15      142.20      4.65 o 
  -8  -2   5        0.04        6.97      1.77 o 
  -7  -2   5      587.70      587.00     11.08 o 
  -6  -2   5     1568.14     1575.15     31.48 o 
  -5  -2   5     4405.57     4539.22     47.66 o 
  -4  -2   5     3727.02     3677.44     38.82 o 
  -3  -2   5     1972.79     1917.01     20.78 o 
  -2  -2   5      863.02      781.40      7.58 o 
  -1  -2   5     5844.63     5998.83     62.01 o 
   0  -2   5     9875.03     9806.39    133.19 o 
   1  -2   5     6454.28     6415.14     66.20 o 
   2  -2   5     1575.13     1615.01     17.55 o 
   3  -2   5       10.33       16.25      1.81 o 
   4  -2   5      161.80      152.42      2.85 o 
   5  -2   5      120.23      124.49      3.20 o 
   6  -2   5      488.08      501.77      8.36 o 
   7  -2   5      226.12      241.50      7.00 o 
   8  -2   5      215.67      211.94      6.61 o 
   9  -2   5      286.37      275.53      6.42 o 
  10  -2   5      676.10      662.46     15.56 o 
 -11  -1   5       12.65       12.57      2.23 o 
 -10  -1   5      656.74      649.46     14.58 o 
  -9  -1   5     1306.89     1331.61     20.05 o 
  -8  -1   5     1393.69     1448.74     22.36 o 
  -7  -1   5     1361.54     1375.77     19.92 o 
  -6  -1   5     1322.30     1316.44     16.24 o 
  -5  -1   5      231.40      242.07      4.03 o 
  -4  -1   5     2227.52     2299.02     24.91 o 
  -3  -1   5     2210.66     2278.20     24.45 o 
  -2  -1   5      247.27      225.10      6.03 o 
  -1  -1   5      282.80      352.20      4.67 o 
   0  -1   5      126.89      106.56      1.95 o 
   1  -1   5     1508.78     1474.47     16.05 o 
   2  -1   5     1540.92     1493.04     16.28 o 
   3  -1   5     2568.81     2598.67     27.66 o 
   4  -1   5     1934.24     2002.12     21.75 o 
   5  -1   5     1593.77     1603.32     17.94 o 
   6  -1   5     2572.08     2507.44     34.61 o 
   7  -1   5      613.82      594.88     14.78 o 
   9  -1   5      532.49      508.66     14.39 o 
  10  -1   5        1.33        1.56      2.72 o 
 -11   0   5      405.60      429.56      9.30 o 
 -10   0   5      261.54      290.62     10.89 o 
  -9   0   5      342.27      356.72      7.64 o 
  -8   0   5     1223.33     1238.04     18.40 o 
  -7   0   5     1353.80     1400.54     20.18 o 
  -6   0   5      560.35      589.34      9.49 o 
  -5   0   5      271.97      288.20      4.59 o 
  -4   0   5      275.17      260.94      7.15 o 
  -3   0   5     3619.82     3700.56     38.96 o 
  -2   0   5     1850.33     1800.10     19.50 o 
  -1   0   5     1429.55     1402.81     15.46 o 
   0   0   5     4544.44     4682.53     64.71 o 
   1   0   5     2187.87     2169.66     27.89 o 
   2   0   5      959.87      885.65     10.13 o 
   3   0   5     1125.05     1079.21     15.02 o 
   4   0   5     1925.21     1913.54     20.85 o 
   5   0   5     2354.54     2404.79     32.58 o 
   6   0   5        8.21       14.79      1.65 o 
   7   0   5       90.48       95.28      4.67 o 
   8   0   5       75.54       81.28      5.06 o 
   9   0   5      197.36      189.00      8.17 o 
  10   0   5       95.09       93.72      6.22 o 
 -11   1   5        0.37        4.67      3.50 o 
 -10   1   5       24.96       30.36      2.80 o 
  -9   1   5        1.97        3.59      2.14 o 
  -8   1   5        7.76        7.13      1.65 o 
  -7   1   5      337.29      321.35      6.53 o 
  -6   1   5     2836.43     2853.86     37.77 o 
  -5   1   5     3294.15     3359.39     35.83 o 
  -4   1   5     3586.33     3650.50     43.16 o 
  -3   1   5     2223.25     2262.63     32.11 o 
  -2   1   5     4067.43     4103.18     42.85 o 
  -1   1   5     2141.43     2237.39     18.90 o 
   0   1   5     2136.98     2128.74     28.59 o 
   1   1   5      601.32      586.37      9.21 o 
   2   1   5      332.01      344.17     12.25 o 
   3   1   5        2.22        2.67      1.00 o 
   4   1   5     1209.47     1250.04     18.01 o 
   5   1   5     1016.24     1038.26     15.53 o 
   6   1   5      586.02      583.40      9.90 o 
   7   1   5      135.23      143.11      6.22 o 
   8   1   5      215.36      220.50      8.17 o 
 -11   2   5      144.97      145.83      8.17 o 
 -10   2   5      817.74      830.17     19.06 o 
  -9   2   5     1567.96     1616.61     23.73 o 
  -8   2   5     1746.98     1758.78     25.11 o 
  -7   2   5      756.15      775.06     12.46 o 
  -6   2   5       57.33       57.28      3.11 o 
  -5   2   5      547.21      521.35      7.06 o 
  -4   2   5     1441.31     1467.03     16.51 o 
  -3   2   5     1209.23     1191.75     13.58 o 
  -2   2   5       58.87       53.24      2.92 o 
  -1   2   5       47.87       39.86      2.20 o 
   0   2   5      779.71      797.51     12.23 o 
   1   2   5     2238.97     2166.47     29.42 o 
   2   2   5     2528.98     2540.01     34.09 o 
   3   2   5     1887.85     1891.81     26.12 o 
   4   2   5      586.67      591.57      9.76 o 
   5   2   5      718.61      695.81     11.41 o 
   6   2   5      562.46      565.83      9.90 o 
   7   2   5      583.59      583.71     14.78 o 
   8   2   5      271.45      274.55      9.33 o 
   9   2   5        2.22       -0.78      1.94 o 
 -10   3   5      189.12      192.88      5.70 o 
  -9   3   5      147.30      148.82      4.67 o 
  -8   3   5      149.78      137.30      4.38 o 
  -7   3   5      364.12      365.07      7.19 o 
  -6   3   5       46.75       45.62      2.59 o 
  -5   3   5      505.48      496.14      8.91 o 
  -4   3   5     1214.83     1226.25     17.87 o 
  -3   3   5      427.46      412.66      7.97 o 
  -2   3   5     3842.93     3810.22     61.25 o 
  -1   3   5     3065.83     3017.90     40.14 o 
   0   3   5     1842.12     1853.32     25.57 o 
   1   3   5     1138.76     1134.68     16.63 o 
   2   3   5      515.25      494.67      8.66 o 
   3   3   5     1651.17     1641.11     23.53 o 
   4   3   5     1079.20     1115.68     16.77 o 
   5   3   5      228.87      235.38      5.63 o 
   6   3   5        2.37        3.31      1.37 o 
   7   3   5      340.38      335.99     10.11 o 
   8   3   5      181.47      189.00      7.78 o 
 -10   4   5        0.14       -2.47      1.65 o 
  -9   4   5        0.74        5.44      3.11 o 
  -8   4   5      281.68      256.66     10.11 o 
  -7   4   5     1730.12     1683.86     35.78 o 
  -6   4   5     1790.10     1826.19     37.72 o 
  -5   4   5     1302.10     1242.24     18.55 o 
  -4   4   5      943.86      929.26     17.50 o 
  -3   4   5     2787.67     2690.21     54.83 o 
  -2   4   5      553.28      547.42      9.35 o 
  -1   4   5        3.41        1.86      1.21 o 
   0   4   5      625.29      620.95     10.31 o 
   1   4   5      568.69      559.30      9.61 o 
   2   4   5        2.74        6.06      1.37 o 
   3   4   5      964.57      947.78     21.00 o 
   4   4   5     1002.04      987.28     15.39 o 
   5   4   5      399.52      422.18      8.38 o 
   6   4   5      295.51      306.38      6.86 o 
   7   4   5      291.71      303.33      9.72 o 
  -9   5   5      963.41      992.43     24.89 o 
  -8   5   5     1138.56     1126.98     26.83 o 
  -7   5   5      480.17      477.94     14.00 o 
  -6   5   5      420.31      404.44     12.44 o 
  -5   5   5      402.72      400.69     13.61 o 
  -4   5   5       11.59       18.10      2.92 o 
  -3   5   5       71.80       82.32      3.15 o 
  -2   5   5       33.28       34.63      2.33 o 
  -1   5   5       26.19       30.59      2.33 o 
   0   5   5      425.60      440.48      8.24 o 
   1   5   5     2719.81     2577.76     37.14 o 
   2   5   5     1169.98     1153.58     17.45 o 
   3   5   5      331.18      324.39     13.03 o 
   4   5   5      241.55      235.81     10.11 o 
   5   5   5      206.49      214.47      6.81 o 
   6   5   5      378.26      367.72     11.86 o 
  -8   6   5        8.48       11.67      3.50 o 
  -7   6   5        1.67        8.17      3.11 o 
  -6   6   5        9.12       12.44      3.11 o 
  -5   6   5      235.55      221.27      8.56 o 
  -4   6   5      513.99      489.98      9.34 o 
  -3   6   5     2267.18     2192.55     30.93 o 
  -2   6   5     2808.18     2610.35     49.39 o 
  -1   6   5     1111.66     1100.83     17.04 o 
   0   6   5      423.99      417.00     13.42 o 
   1   6   5      133.48      128.00      3.98 o 
   2   6   5      389.58      385.69      7.80 o 
   3   6   5      458.14      467.15      9.18 o 
   4   6   5      171.38      172.26      4.93 o 
   5   6   5       14.59       14.96      2.53 o 
  -7   7   5      612.52      598.10     17.11 o 
  -6   7   5      604.95      592.27     16.72 o 
  -5   7   5     1211.84     1169.37     26.83 o 
  -4   7   5      585.15      563.47     10.44 o 
  -3   7   5      102.40      100.11      6.03 o 
  -2   7   5       85.49       74.25      3.43 o 
  -1   7   5       81.99       84.07      3.43 o 
   0   7   5      125.75      128.91      5.44 o 
   1   7   5        1.11        0.58      1.37 o 
   2   7   5      318.20      325.84      8.17 o 
   3   7   5      493.41      492.62      9.74 o 
   4   7   5      365.53      361.19      8.08 o 
  -5   8   5        0.80        1.17      2.33 o 
  -4   8   5        0.07       -0.39      1.56 o 
  -3   8   5       24.47       32.69      5.06 o 
  -2   8   5        3.55        4.74      2.72 o 
  -1   8   5      387.94      394.64      8.51 o 
   0   8   5      692.21      687.45     15.75 o 
   1   8   5      553.46      536.97     10.41 o 
  -1 -12   6      244.66      256.31      7.01 o 
   0 -12   6       51.49       52.89      3.43 o 
   1 -12   6        7.21       10.37      2.05 o 
   2 -12   6       25.58       24.97      2.72 o 
   3 -12   6       24.20       26.62      3.31 o 
   4 -12   6       36.16       32.28      4.28 o 
  -4 -11   6       15.43       13.53      3.69 o 
  -3 -11   6        6.96        6.10      1.77 o 
  -2 -11   6       56.73       61.69      4.28 o 
  -1 -11   6      131.71      122.33      4.67 o 
   0 -11   6      102.87      100.04      4.86 o 
   1 -11   6       59.57       62.61      3.30 o 
   2 -11   6      960.38      945.19     17.31 o 
   3 -11   6     1324.73     1347.63     20.62 o 
   4 -11   6      766.42      799.54     19.44 o 
   5 -11   6      544.76      556.49     14.78 o 
   6 -11   6      159.36      160.61      7.00 o 
  -5 -10   6       43.71       49.18      5.06 o 
  -4 -10   6       67.01       73.60      3.70 o 
  -3 -10   6      176.52      173.72      5.36 o 
  -2 -10   6     1246.08     1188.93     18.82 o 
  -1 -10   6     2482.68     2393.07     33.66 o 
   0 -10   6     2230.64     2153.14     30.51 o 
   1 -10   6      895.06      894.09     14.71 o 
   2 -10   6      573.32      593.25     10.72 o 
   3 -10   6       56.90       66.08      3.31 o 
   4 -10   6      177.35      180.05      7.00 o 
   5 -10   6       38.58       31.50      3.50 o 
   6 -10   6       28.47       30.72      3.50 o 
   7 -10   6       13.40       17.11      3.11 o 
  -6  -9   6      267.88      262.81      6.87 o 
  -5  -9   6      653.64      656.24     12.10 o 
  -4  -9   6     1486.86     1462.24     22.12 o 
  -3  -9   6      857.78      845.59     14.16 o 
  -2  -9   6      983.17      953.76     18.28 o 
  -1  -9   6       39.51       39.09      2.47 o 
   0  -9   6       57.69       69.49      3.89 o 
   1  -9   6      145.58      144.28      4.40 o 
   2  -9   6       29.73       30.31      4.08 o 
   3  -9   6      841.00      793.21     12.92 o 
   4  -9   6      639.27      605.94     10.45 o 
   5  -9   6      774.13      772.32     17.89 o 
   6  -9   6      614.81      636.99     15.56 o 
   7  -9   6     1536.83     1612.30     33.05 o 
   8  -9   6      648.32      658.38     16.72 o 
  -7  -8   6      852.62      826.36     14.43 o 
  -6  -8   6      165.39      159.26      4.93 o 
  -5  -8   6       33.64       41.84      5.06 o 
  -4  -8   6        0.17        0.97      1.37 o 
  -3  -8   6        1.15        3.50      3.11 o 
  -2  -8   6      221.75      216.27      5.50 o 
  -1  -8   6       10.63       12.88      4.28 o 
   0  -8   6      391.54      389.66      7.70 o 
   1  -8   6     1195.25     1153.19     17.32 o 
   2  -8   6     2392.35     2329.20     32.08 o 
   3  -8   6     1471.16     1415.30     24.31 o 
   4  -8   6     2265.69     2111.13     28.87 o 
   6  -8   6       95.11      101.50      5.06 o 
   7  -8   6       44.18       42.39      3.50 o 
   8  -8   6        7.12       16.44      6.81 o 
   9  -8   6      116.08      109.58      4.20 o 
  -8  -7   6        1.27        1.66      1.49 o 
  -7  -7   6       79.86       86.02      2.86 o 
  -6  -7   6      589.63      565.82      7.54 o 
  -5  -7   6      996.73      983.21     15.53 o 
  -4  -7   6     1637.82     1603.65     23.22 o 
  -3  -7   6     1176.54     1190.79     17.87 o 
  -2  -7   6     1048.12     1027.67     15.67 o 
  -1  -7   6     3535.44     3453.48     45.75 o 
   0  -7   6     3087.10     3013.97     57.36 o 
   1  -7   6     1376.29     1322.49     19.10 o 
   2  -7   6      997.06      990.89     20.61 o 
   3  -7   6      140.69      153.20      5.25 o 
   4  -7   6       30.75       28.50      2.92 o 
   5  -7   6       91.52       93.06      3.15 o 
   6  -7   6      136.38      138.45      6.81 o 
   7  -7   6       86.66       81.87      3.27 o 
   8  -7   6      816.36      765.29     13.04 o 
   9  -7   6     1324.47     1304.06     20.05 o 
  -9  -6   6      538.87      482.60      8.68 o 
  -8  -6   6      205.57      209.76      5.03 o 
  -7  -6   6       37.80       43.34      1.88 o 
  -6  -6   6      509.60      489.93      6.69 o 
  -5  -6   6     2307.92     2276.11     22.72 o 
  -4  -6   6     2711.93     2712.49     36.56 o 
  -3  -6   6     3171.14     3131.92     41.77 o 
  -2  -6   6        4.59       26.06      3.11 o 
  -1  -6   6       52.49       45.71      5.06 o 
   0  -6   6      802.28      760.85     22.94 o 
   1  -6   6      259.70      249.65      5.36 o 
   2  -6   6      375.50      389.01     19.06 o 
   3  -6   6      442.53      435.74      6.12 o 
   4  -6   6      733.32      712.53      9.05 o 
   5  -6   6     1217.34     1242.90     17.87 o 
   6  -6   6     3086.61     2979.65     39.59 o 
   7  -6   6     1833.42     1775.80     25.01 o 
   8  -6   6      133.76      147.26      9.14 o 
   9  -6   6       68.18       74.10      3.36 o 
  10  -6   6       89.73       73.65      3.64 o 
  -9  -5   6      557.71      542.88     14.78 o 
  -7  -5   6     1067.40      985.60     18.67 o 
  -6  -5   6      574.52      541.78      8.12 o 
  -5  -5   6        2.98        4.40      1.03 o 
  -4  -5   6      153.31      151.09      2.91 o 
  -3  -5   6      799.58      778.98     12.22 o 
  -2  -5   6        8.63        6.15      1.49 o 
  -1  -5   6     1230.62     1194.23     17.02 o 
   0  -5   6     4482.23     4431.19     69.42 o 
   1  -5   6     2387.78     2243.73     24.29 o 
   2  -5   6     2750.98     2650.97     45.00 o 
   3  -5   6     3177.30     3195.87     36.47 o 
   4  -5   6     2457.80     2500.01     33.24 o 
   5  -5   6      218.66      225.96      4.93 o 
   6  -5   6        1.69        2.46      1.21 o 
   7  -5   6       36.49       34.82      2.23 o 
   8  -5   6       62.14       61.64      3.08 o 
   9  -5   6        2.65        0.42      1.49 o 
  10  -5   6       21.19       23.02      2.30 o 
 -10  -4   6       88.70       83.22      5.44 o 
  -9  -4   6       42.51       39.67      3.50 o 
  -8  -4   6      256.17      264.05      8.94 o 
  -7  -4   6      579.79      584.10     14.39 o 
  -6  -4   6     1042.12     1037.48     15.53 o 
  -5  -4   6     2022.42     1977.66     22.93 o 
  -4  -4   6      483.61      501.75     10.70 o 
  -3  -4   6     2261.31     2371.33     22.76 o 
  -2  -4   6     3077.81     3119.42     33.12 o 
  -1  -4   6     5033.55     4944.27     51.53 o 
   0  -4   6     1873.17     1741.24     19.12 o 
   1  -4   6     2181.29     2191.68     23.69 o 
   2  -4   6      118.80      144.70      3.58 o 
   3  -4   6      438.99      442.94      6.10 o 
   4  -4   6      750.19      757.37      9.41 o 
   5  -4   6       61.10       70.48      4.15 o 
   6  -4   6      119.22      116.84      3.54 o 
   7  -4   6      859.16      821.23     13.04 o 
   8  -4   6     1216.09     1170.54     56.39 o 
   9  -4   6      724.54      709.59     16.33 o 
  10  -4   6      540.24      538.77     19.25 o 
 -10  -3   6      501.63      523.43     14.39 o 
  -9  -3   6      650.58      678.99     16.72 o 
  -8  -3   6      790.32      798.76     18.28 o 
  -7  -3   6      815.05      820.15     18.28 o 
  -6  -3   6     1165.40     1134.12     30.33 o 
  -5  -3   6     1154.50     1151.20     15.97 o 
  -4  -3   6     3075.45     3034.19     28.80 o 
  -3  -3   6      377.82      405.83      4.56 o 
  -2  -3   6      308.32      338.52      4.87 o 
  -1  -3   6       43.01       36.45      1.37 o 
   0  -3   6      782.58      754.69      9.00 o 
   1  -3   6     1604.48     1692.03     18.59 o 
   2  -3   6     1133.26     1146.97     13.06 o 
   3  -3   6       71.79       79.63      4.38 o 
   4  -3   6     1932.89     1895.69     20.93 o 
   5  -3   6     3085.44     3070.64     33.17 o 
   6  -3   6     1618.93     1578.66     21.98 o 
   7  -3   6      379.26      386.94      9.72 o 
   8  -3   6      259.24      256.74      6.42 o 
   9  -3   6       43.66       43.17      4.28 o 
  10  -3   6        1.45        1.94      2.72 o 
 -10  -2   6      194.42      197.94      7.78 o 
  -9  -2   6      486.87      486.49     13.22 o 
  -8  -2   6      743.30      749.03     17.11 o 
  -7  -2   6      217.20      222.33      7.39 o 
  -6  -2   6      461.66      500.07      7.03 o 
  -5  -2   6      633.57      636.80      8.30 o 
  -4  -2   6     2982.85     3102.35     33.20 o 
  -3  -2   6     2265.85     2359.57     27.18 o 
  -2  -2   6     1017.35      945.30      8.54 o 
  -1  -2   6     2916.96     2978.54     31.54 o 
   0  -2   6     1148.21     1059.15     12.07 o 
   1  -2   6     3876.26     3737.19     39.17 o 
   2  -2   6     4300.51     4443.71     46.44 o 
   3  -2   6     5608.65     5537.02     57.58 o 
   4  -2   6     1620.35     1630.23     18.22 o 
   5  -2   6       71.68       71.31      2.11 o 
   6  -2   6       47.56       53.19      2.33 o 
   7  -2   6       36.91       31.50      3.50 o 
   8  -2   6       92.39       77.00      4.67 o 
   9  -2   6        9.59        8.94      2.72 o 
  10  -2   6       99.34       97.22      6.22 o 
 -10  -1   6      138.95      141.52      4.93 o 
  -9  -1   6       17.54       19.04      2.92 o 
  -8  -1   6      779.11      782.22     12.77 o 
  -7  -1   6     1383.91     1450.48     20.75 o 
  -6  -1   6     2746.20     2854.28     36.82 o 
  -5  -1   6      830.60      877.56     11.24 o 
  -4  -1   6     1309.18     1316.19     15.02 o 
  -3  -1   6     1109.20     1101.55     12.76 o 
  -2  -1   6     4424.61     4774.29     38.88 o 
  -1  -1   6     2243.98     2235.64     24.06 o 
   0  -1   6      361.37      339.50      4.66 o 
   1  -1   6        2.79        2.58      1.00 o 
   2  -1   6      614.76      591.51      7.30 o 
   3  -1   6      140.01      139.64      7.52 o 
   4  -1   6      550.53      532.52     11.08 o 
   5  -1   6      616.28      650.21     11.67 o 
   6  -1   6      518.15      500.10     12.83 o 
   7  -1   6     1069.77     1033.26     22.94 o 
   8  -1   6     1066.21     1077.20     24.50 o 
 -10   0   6      570.84      596.78     27.22 o 
  -9   0   6      478.98      512.22      9.85 o 
  -8   0   6      602.77      625.19     10.96 o 
  -7   0   6      280.07      281.09      6.15 o 
  -6   0   6     2027.52     2089.82     23.33 o 
  -5   0   6     3468.86     3563.13     37.99 o 
  -4   0   6     1654.54     1709.35     19.05 o 
  -3   0   6       87.03       89.06      2.25 o 
  -2   0   6       25.76       20.93      0.87 o 
  -1   0   6     1937.67     1961.29     21.28 o 
   0   0   6      986.99      991.17     14.57 o 
   1   0   6     1102.86     1098.55     15.94 o 
   2   0   6      714.21      775.31     11.94 o 
   3   0   6     1225.81     1239.20     17.87 o 
   4   0   6     1214.01     1183.96     17.46 o 
   5   0   6      588.93      553.47      9.48 o 
   6   0   6      588.51      636.37     10.86 o 
   7   0   6     1122.81     1110.26     24.50 o 
   8   0   6       15.61       21.00      3.11 o 
 -10   1   6      231.09      242.36      6.53 o 
  -9   1   6      145.09      144.66      7.39 o 
  -8   1   6       15.53       18.96      2.23 o 
  -7   1   6       94.06       98.96      3.64 o 
  -6   1   6      329.56      344.35      6.81 o 
  -5   1   6      304.13      314.52      5.02 o 
  -4   1   6     1392.88     1360.76     18.71 o 
  -3   1   6     2336.56     2326.83     31.76 o 
  -2   1   6     3481.84     3534.99     54.64 o 
  -1   1   6     2992.47     2969.03     39.45 o 
   0   1   6     2167.52     2160.23     38.89 o 
   1   1   6     2820.94     2753.99     36.70 o 
   2   1   6     2254.62     2173.05     35.00 o 
   3   1   6      933.05      944.25     28.58 o 
   4   1   6      163.09      182.88      4.53 o 
   5   1   6        0.69        1.63      1.49 o 
   6   1   6      170.86      185.11      4.95 o 
   7   1   6      296.84      315.38     10.11 o 
   8   1   6       23.57       27.22      3.50 o 
   9   1   6       24.22       33.44      3.89 o 
 -10   2   6        3.31        3.78      3.11 o 
  -9   2   6       53.66       52.16      3.08 o 
  -8   2   6     1138.57     1143.96     17.54 o 
  -7   2   6     2966.48     2929.21     39.28 o 
  -6   2   6     1248.41     1268.53     27.61 o 
  -5   2   6      255.16      250.21      5.75 o 
  -4   2   6      752.70      746.94     11.96 o 
  -3   2   6      348.49      350.58      6.87 o 
  -2   2   6      990.90      966.38     14.57 o 
  -1   2   6     1509.01     1487.11     21.17 o 
   0   2   6      552.87      554.00      9.21 o 
   1   2   6       59.06       57.75      5.06 o 
   2   2   6      708.74      658.36     10.71 o 
   3   2   6     1202.38     1213.86     23.33 o 
   4   2   6      673.91      719.94     11.96 o 
   5   2   6      870.93      836.40     13.61 o 
   6   2   6      214.38      226.26      5.63 o 
   7   2   6      362.69      368.66     11.28 o 
   8   2   6      519.93      530.82     14.78 o 
 -10   3   6      781.35      817.43     21.78 o 
  -9   3   6     1321.62     1354.86     31.11 o 
  -8   3   6      154.52      146.61      7.39 o 
  -7   3   6      454.16      446.05     13.22 o 
  -6   3   6      538.09      512.55     14.00 o 
  -5   3   6     1626.83     1570.84     22.82 o 
  -4   3   6      174.57      168.28      5.25 o 
  -3   3   6      613.41      598.01     10.31 o 
  -2   3   6      446.40      428.98      7.97 o 
  -1   3   6      533.22      536.85      9.35 o 
   0   3   6     1131.94     1128.66     16.91 o 
   1   3   6      797.43      771.98     12.36 o 
   2   3   6      928.60      890.43     14.02 o 
   3   3   6      513.89      513.12      9.21 o 
   4   3   6      576.76      572.81     10.16 o 
   5   3   6      854.28      872.09     14.29 o 
   6   3   6      538.20      539.49     10.16 o 
   7   3   6       68.27       62.22      4.67 o 
  -9   4   6       16.64       24.50      4.28 o 
  -8   4   6      138.81      146.61      7.78 o 
  -7   4   6       18.46       20.61      3.89 o 
  -6   4   6      479.56      468.21     13.61 o 
  -5   4   6      996.24      963.21     15.24 o 
  -4   4   6     2482.08     2368.27     32.86 o 
  -3   4   6     1299.34     1232.69     18.56 o 
  -2   4   6      819.75      806.93     12.92 o 
  -1   4   6     1662.32     1649.37     25.86 o 
   0   4   6      848.23      823.19     13.19 o 
   1   4   6      328.30      309.12      6.58 o 
   2   4   6      388.70      376.91      7.53 o 
   3   4   6      254.52      246.88      5.91 o 
   4   4   6      149.03      137.02      4.37 o 
   5   4   6      322.66      330.76      7.41 o 
   6   4   6      368.28      366.75      7.96 o 
  -8   5   6      602.00      591.88     17.11 o 
  -7   5   6      755.28      739.65     19.44 o 
  -6   5   6      644.67      635.04     17.11 o 
  -5   5   6      745.91      711.26     18.28 o 
  -4   5   6      537.13      509.47     10.50 o 
  -3   5   6      227.48      223.65      5.50 o 
  -2   5   6      252.68      256.57     13.22 o 
  -1   5   6      185.75      186.30      5.08 o 
   0   5   6        3.79        5.16      2.53 o 
   1   5   6       72.43       74.42      3.15 o 
   2   5   6      513.13      512.98      9.61 o 
   3   5   6      697.35      712.20     12.49 o 
   4   5   6      541.36      540.51     10.29 o 
   5   5   6       96.08      100.92      4.10 o 
  -7   6   6      152.80      141.55      7.39 o 
  -6   6   6       74.23       77.78      5.44 o 
  -5   6   6       21.69       20.22      3.50 o 
  -4   6   6       10.78       10.96      4.67 o 
  -3   6   6       60.02       70.40      3.30 o 
  -2   6   6      492.31      484.35      9.35 o 
  -1   6   6     1150.85     1086.59     17.18 o 
   0   6   6     1295.43     1252.84     19.37 o 
   1   6   6      747.04      732.59     12.77 o 
   2   6   6      174.16      170.40      5.04 o 
   3   6   6       39.26       40.79      2.92 o 
   4   6   6      388.67      395.77      8.63 o 
  -6   7   6      287.97      283.88     10.50 o 
  -5   7   6      556.02      500.10     14.78 o 
  -4   7   6      690.21      656.59     12.09 o 
  -3   7   6      936.86      927.01     15.67 o 
  -2   7   6      257.27      247.79     12.06 o 
  -1   7   6      144.91      140.69      7.00 o 
   0   7   6      240.98      223.00      8.75 o 
   1   7   6      167.06      168.43      5.20 o 
   2   7   6       83.91       82.20      3.69 o 
  -1 -12   7      651.89      670.42     12.92 o 
   0 -12   7      691.57      708.25     13.19 o 
   1 -12   7      154.25      173.07      5.50 o 
   2 -12   7      146.95      154.40      5.22 o 
   3 -12   7      122.38      132.11      4.81 o 
  -3 -11   7      457.87      439.96      9.61 o 
  -2 -11   7       70.35       69.81      3.57 o 
  -1 -11   7       15.27       10.85      2.05 o 
   0 -11   7      246.28      258.19      6.73 o 
   1 -11   7        1.66        3.89      2.33 o 
   2 -11   7       65.88       61.09      3.15 o 
   3 -11   7      443.11      452.29      9.07 o 
   4 -11   7      607.67      618.32     15.94 o 
   5 -11   7      585.82      608.21     15.94 o 
   6 -11   7      723.65      761.82     19.06 o 
  -5 -10   7        2.45        1.59      1.77 o 
  -4 -10   7        1.96        1.72      1.58 o 
  -3 -10   7       17.48       21.22      2.33 o 
  -2 -10   7      110.68      104.92      5.06 o 
  -1 -10   7        2.43        4.21      1.58 o 
   0 -10   7     1516.20     1468.86     41.42 o 
   1 -10   7     2520.96     2405.40     33.81 o 
   2 -10   7     1450.12     1381.65     20.89 o 
   3 -10   7      827.62      848.88     17.11 o 
   4 -10   7      246.56      250.83      8.56 o 
   5 -10   7      294.93      331.33     10.50 o 
   6 -10   7       54.44       58.33      4.28 o 
   7 -10   7      126.84      115.50      6.22 o 
  -6  -9   7       31.47       32.53      2.71 o 
  -5  -9   7      233.09      240.91      6.32 o 
  -4  -9   7      672.27      649.36     11.96 o 
  -3  -9   7      791.95      778.07     13.47 o 
  -2  -9   7     2227.77     2218.76     31.33 o 
  -1  -9   7     1290.06     1243.40     19.10 o 
   0  -9   7      583.70      578.82     10.58 o 
   1  -9   7       75.95       79.61      4.67 o 
   2  -9   7      192.27      188.48      6.61 o 
   3  -9   7      113.60      112.11      3.85 o 
   4  -9   7        5.45        8.47      2.53 o 
   5  -9   7      107.64      103.44      5.44 o 
   6  -9   7      294.64      274.94      8.94 o 
   7  -9   7      794.76      797.21     19.06 o 
   8  -9   7      475.73      490.38     13.61 o 
  -7  -8   7     1304.81     1301.23     20.62 o 
  -6  -8   7     1542.20     1486.84     22.68 o 
  -5  -8   7     1289.86     1295.91     20.07 o 
  -4  -8   7      289.77      279.35      6.73 o 
  -3  -8   7      237.34      232.18      5.91 o 
  -2  -8   7       82.43       82.06      3.30 o 
  -1  -8   7       40.10       43.76      2.75 o 
   0  -8   7       40.35       42.29      3.11 o 
   1  -8   7        1.41        1.56      1.49 o 
   2  -8   7      415.52      419.31     11.86 o 
   3  -8   7     1072.02     1040.48     15.94 o 
   4  -8   7      696.94      713.32     11.68 o 
   5  -8   7     1785.05     1784.97     35.39 o 
   6  -8   7     1172.55     1172.48     24.89 o 
   7  -8   7      337.19      337.55     10.11 o 
   8  -8   7      101.94       95.28      5.06 o 
  -8  -7   7      200.99      185.89      4.95 o 
  -7  -7   7       85.01       80.84      2.80 o 
  -6  -7   7      113.47      115.48      2.91 o 
  -5  -7   7        9.80        9.71      3.11 o 
  -4  -7   7      732.94      709.78     17.89 o 
  -3  -7   7      422.69      392.28      7.83 o 
  -2  -7   7     1152.21     1116.98     17.02 o 
  -1  -7   7     2023.13     2024.74     28.16 o 
   0  -7   7     1813.28     1815.32     25.41 o 
   1  -7   7     2284.23     2134.22     29.39 o 
   2  -7   7     2331.94     2231.24     30.49 o 
   3  -7   7     1004.13     1021.51     15.39 o 
   4  -7   7     1084.46     1074.91     15.94 o 
   5  -7   7       77.29       70.39      4.28 o 
   6  -7   7       62.29       72.33      3.15 o 
   7  -7   7       31.18       30.15      3.31 o 
   8  -7   7       68.85       58.65      2.99 o 
   9  -7   7        8.83        9.97      2.92 o 
  -9  -6   7       38.76       40.67      2.80 o 
  -8  -6   7        5.57        5.83      1.49 o 
  -7  -6   7      512.69      492.89      7.01 o 
  -6  -6   7      363.96      342.98      5.37 o 
  -5  -6   7      388.95      364.19      5.37 o 
  -4  -6   7       25.08       27.13      2.33 o 
  -3  -6   7     3699.35     3707.15     52.11 o 
  -2  -6   7     5001.62     4902.11     63.62 o 
  -1  -6   7     2331.38     2189.71     67.67 o 
   0  -6   7      147.16      126.24      3.82 o 
   1  -6   7       32.21       37.72      3.11 o 
   2  -6   7      344.51      311.39      6.31 o 
   3  -6   7      227.90      226.46      4.09 o 
   4  -6   7        0.91        2.77      1.20 o 
   5  -6   7       80.14       78.34      2.88 o 
   6  -6   7      768.99      755.41     12.22 o 
   7  -6   7      860.64      850.99     25.08 o 
   8  -6   7     1207.41     1170.23     22.36 o 
   9  -6   7      708.84      713.64     12.61 o 
  -9  -5   7      252.96      260.16      7.39 o 
  -8  -5   7     1073.28      986.44     13.72 o 
  -7  -5   7     1029.99      952.56     11.08 o 
  -6  -5   7      949.93      943.38     10.79 o 
  -5  -5   7     2163.41     2140.29     21.35 o 
  -4  -5   7      763.05      731.81      8.44 o 
  -3  -5   7        6.03        7.09      1.37 o 
  -2  -5   7       66.84       67.69      6.42 o 
  -1  -5   7        5.54       11.67      1.77 o 
   0  -5   7       31.35       40.63      2.43 o 
   1  -5   7      299.80      311.46      6.33 o 
   2  -5   7     2125.16     2108.61     23.17 o 
   3  -5   7     1854.81     1803.15     21.20 o 
   4  -5   7     3499.72     3420.09     36.64 o 
   5  -5   7      992.30      973.33     15.56 o 
   6  -5   7      433.41      441.34      8.08 o 
   7  -5   7       59.03       59.52      2.71 o 
   8  -5   7       65.03       56.29      2.80 o 
   9  -5   7        0.19        1.79      5.06 o 
  -9  -4   7      291.75      314.99     10.11 o 
  -8  -4   7      207.92      201.83      7.39 o 
  -7  -4   7        0.12        0.39      1.94 o 
  -6  -4   7       81.68       86.30      2.40 o 
  -5  -4   7     2496.44     2468.75     24.13 o 
  -4  -4   7      332.28      320.78      4.66 o 
  -3  -4   7      758.25      737.21     11.66 o 
  -2  -4   7     1334.95     1350.62     19.20 o 
  -1  -4   7     3322.52     3352.42     35.58 o 
   0  -4   7     3562.92     3424.20     50.34 o 
   1  -4   7     2506.15     2529.84     27.28 o 
   2  -4   7     3212.98     3275.88     34.90 o 
   3  -4   7     2078.79     2161.57     23.76 o 
   4  -4   7       12.29       14.39      1.35 o 
   5  -4   7       18.97       19.23      2.07 o 
   6  -4   7       28.96       36.02      2.15 o 
   7  -4   7        5.59        6.95      1.49 o 
   8  -4   7       16.31       15.17      3.11 o 
   9  -4   7      194.99      193.27      8.17 o 
 -10  -3   7       18.21       24.89      3.50 o 
  -9  -3   7       66.97       63.00      4.28 o 
  -8  -3   7      333.16      354.66     10.11 o 
  -7  -3   7      943.46      950.43     20.61 o 
  -6  -3   7      927.16      934.97     14.29 o 
  -5  -3   7      310.37      310.72      9.33 o 
  -4  -3   7     2122.25     2132.56     18.52 o 
  -3  -3   7     3256.15     3316.81     27.74 o 
  -2  -3   7     1774.01     1741.04     19.34 o 
  -1  -3   7      561.50      539.41      7.11 o 
   0  -3   7        1.06        3.81      0.90 o 
   1  -3   7        0.62        1.09      0.78 o 
   2  -3   7      346.64      346.71      5.00 o 
   3  -3   7      345.15      362.05      5.35 o 
   4  -3   7      351.25      362.65      5.46 o 
   5  -3   7       70.14       66.26      2.19 o 
   6  -3   7     1358.96     1300.03     27.22 o 
   7  -3   7     1282.69     1353.31     28.78 o 
   9  -3   7      185.87      163.72      7.39 o 
 -10  -2   7      781.28      801.10     19.44 o 
  -9  -2   7      590.03      630.77     15.56 o 
  -8  -2   7      531.41      540.16     13.61 o 
  -7  -2   7      653.55      679.58     11.26 o 
  -6  -2   7     3002.41     3030.09     32.84 o 
  -5  -2   7      694.43      704.73     14.19 o 
  -4  -2   7      398.88      424.64      4.74 o 
  -3  -2   7      162.99      165.12      2.49 o 
  -2  -2   7     1065.35     1065.90     12.52 o 
  -1  -2   7     1023.12     1035.25     12.07 o 
   0  -2   7      718.42      697.24      8.59 o 
   1  -2   7      330.67      334.29      4.82 o 
   2  -2   7      849.94      844.35     17.89 o 
   3  -2   7     4052.61     4143.45     54.70 o 
   4  -2   7     1144.65     1121.93     26.83 o 
   5  -2   7     2069.63     2084.74     29.13 o 
   6  -2   7      698.19      704.65     16.72 o 
   7  -2   7        1.11        1.17      1.94 o 
   8  -2   7       11.12       10.11      2.72 o 
   9  -2   7        2.37        1.17      2.33 o 
 -10  -1   7       65.31       66.50      4.67 o 
  -9  -1   7      131.26      142.57      4.65 o 
  -8  -1   7      305.01      312.16      6.86 o 
  -7  -1   7        1.22        2.69      1.56 o 
  -6  -1   7     1658.29     1681.35     19.29 o 
  -5  -1   7      916.45      927.60     11.51 o 
  -4  -1   7     1230.08     1245.31     14.48 o 
  -3  -1   7     1701.71     1802.64     26.44 o 
  -2  -1   7     1500.08     1480.61     16.70 o 
  -1  -1   7     2022.03     2003.52     27.61 o 
   0  -1   7     3083.69     3145.42     41.92 o 
   1  -1   7     4099.47     4059.42    103.25 o 
   2  -1   7      603.68      589.64      9.85 o 
   3  -1   7       42.59       46.52      2.92 o 
   4  -1   7       87.54       91.15      3.36 o 
   5  -1   7       32.41       25.64      3.89 o 
   6  -1   7      132.97      130.28      5.83 o 
   7  -1   7       26.25       32.28      3.11 o 
   8  -1   7      183.53      196.39      7.78 o 
 -10   0   7      315.88      330.40     11.47 o 
  -9   0   7      857.53      922.40     21.97 o 
  -8   0   7     1641.93     1673.24     24.03 o 
  -7   0   7       80.15       86.97      3.36 o 
  -6   0   7      154.26      162.04      3.55 o 
  -5   0   7     1133.26     1128.91     17.18 o 
  -4   0   7     2625.03     2592.25     35.33 o 
  -3   0   7     2914.51     2879.24     38.76 o 
  -2   0   7     1683.96     1692.74     23.90 o 
  -1   0   7      257.91      268.24      5.87 o 
   0   0   7       42.02       47.15      3.69 o 
   1   0   7     1341.82     1357.93     19.65 o 
   2   0   7       88.23       87.03      5.25 o 
   3   0   7      408.11      411.76      7.68 o 
   4   0   7      321.37      322.29      9.33 o 
   5   0   7      742.89      732.82     20.03 o 
   6   0   7      483.63      501.94      9.48 o 
   7   0   7      484.09      469.77     13.22 o 
   8   0   7      330.14      341.83     10.89 o 
 -10   1   7      373.22      382.20      8.47 o 
  -9   1   7      417.42      411.44     13.22 o 
  -8   1   7      354.49      369.05     11.67 o 
  -7   1   7     1101.50     1137.09     25.67 o 
  -6   1   7      333.07      341.05     10.50 o 
  -5   1   7        3.16        6.53      3.69 o 
  -4   1   7      321.67      320.30      6.73 o 
  -3   1   7       78.45       76.68      3.27 o 
  -2   1   7      462.40      454.66      8.24 o 
  -1   1   7     1114.16     1126.70     16.77 o 
   0   1   7      918.15      874.02     13.59 o 
   1   1   7     1868.82     1880.81     26.25 o 
   2   1   7     2075.39     2116.01     29.28 o 
   3   1   7     1843.45     1758.30     24.88 o 
   4   1   7      960.76      969.84     15.12 o 
   5   1   7      601.22      588.20     10.58 o 
   6   1   7      127.75      123.62      4.26 o 
   7   1   7        0.80       -0.39      1.94 o 
   8   1   7       76.17       89.83      5.44 o 
  -9   2   7      228.32      227.50      9.33 o 
  -8   2   7       42.99       47.05      4.67 o 
  -7   2   7      144.41      143.11      7.00 o 
  -6   2   7      556.44      519.16     14.00 o 
  -5   2   7     2869.05     2837.75     38.91 o 
  -4   2   7     1424.61     1421.65     23.92 o 
  -3   2   7      392.87      394.02      7.83 o 
  -2   2   7      510.70      501.53      9.06 o 
  -1   2   7      282.57      278.55      6.18 o 
   0   2   7     2132.72     2078.11     29.00 o 
   1   2   7      546.13      544.92      9.61 o 
   2   2   7      436.22      428.81      8.24 o 
   3   2   7       18.15       16.34      1.77 o 
   4   2   7      220.51      221.89      9.72 o 
   5   2   7      534.27      539.48     10.03 o 
   6   2   7      163.44      185.98      5.36 o 
   7   2   7      175.73      179.66      7.39 o 
  -9   3   7      893.66      898.32     22.94 o 
  -8   3   7      382.79      394.33     12.83 o 
  -7   3   7      695.45      713.21     18.67 o 
  -6   3   7     1034.53     1032.09     23.72 o 
  -5   3   7      620.54      601.89     14.00 o 
  -4   3   7      451.03      425.08      8.38 o 
  -3   3   7     2188.22     2075.64     29.28 o 
  -2   3   7      656.69      641.47     11.00 o 
  -1   3   7      285.30      276.48      6.18 o 
   0   3   7      843.71      817.85     13.33 o 
   1   3   7      235.70      233.19      5.48 o 
   2   3   7       55.50       55.76      2.88 o 
   3   3   7      290.29      272.09      6.31 o 
   4   3   7      245.51      242.04      6.03 o 
   5   3   7      205.10      228.78      5.91 o 
   6   3   7      459.52      457.60      9.34 o 
  -8   4   7      321.57      313.83     11.28 o 
  -7   4   7      139.60      144.28      7.39 o 
  -6   4   7      127.35      130.28      6.61 o 
  -5   4   7        2.82        5.94      2.92 o 
  -4   4   7      205.75      192.28      5.83 o 
  -3   4   7      808.87      756.82     12.92 o 
  -2   4   7     1878.42     1799.84     25.98 o 
  -1   4   7      341.57      322.99      7.01 o 
   0   4   7      946.59      914.86     14.84 o 
   1   4   7      910.86      880.71     14.43 o 
   2   4   7      757.67      743.01     13.42 o 
   3   4   7      348.20      345.69      7.53 o 
   4   4   7      284.29      271.01     17.69 o 
   5   4   7      152.83      163.85      5.20 o 
  -7   5   7      307.35      324.33     11.67 o 
  -6   5   7      457.86      433.99     13.61 o 
  -5   5   7      780.00      747.82     19.06 o 
  -4   5   7      434.52      414.44      8.66 o 
  -3   5   7      251.52      248.30      6.32 o 
  -2   5   7      478.12      468.42      9.35 o 
  -1   5   7      873.04      856.78     14.43 o 
   0   5   7      144.96      137.15      4.67 o 
   1   5   7       45.93       45.70      2.88 o 
   2   5   7       51.94       49.65      2.99 o 
   3   5   7       45.62       52.22      2.99 o 
   4   5   7      322.53      323.95      9.72 o 
  -6   6   7      110.52      103.83      6.61 o 
  -5   6   7      197.88      197.55      8.56 o 
  -4   6   7      185.28      173.92      5.36 o 
  -3   6   7      288.32      271.35      6.73 o 
  -2   6   7        9.44       10.60      1.92 o 
  -1   6   7       51.91       56.40      3.15 o 
   0   6   7      217.33      223.73      6.03 o 
   1   6   7      254.48      243.76      6.42 o 
   2   6   7      584.51      565.22     11.11 o 
  -2   7   7      282.69      286.78     10.31 o 
   0 -12   8     1322.25     1319.09     30.72 o 
   1 -12   8      548.65      559.49     17.69 o 
   2 -12   8      334.59      336.47      7.97 o 
  -3 -11   8      415.36      419.73      9.48 o 
  -2 -11   8      606.23      587.82     11.54 o 
  -1 -11   8      191.99      193.66      5.77 o 
   0 -11   8       86.58       92.08      3.98 o 
   1 -11   8      219.78      217.17      6.22 o 
   2 -11   8      170.86      178.12      5.50 o 
   3 -11   8       20.07       27.04      5.06 o 
   4 -11   8       19.66       21.39      3.50 o 
   5 -11   8      255.49      274.55      9.72 o 
  -5 -10   8      424.29      435.03      9.62 o 
  -4 -10   8       46.53       47.45      3.15 o 
  -3 -10   8        0.54        1.13      1.58 o 
  -2 -10   8      103.15      100.34      4.12 o 
  -1 -10   8      128.01      136.79      4.67 o 
   0 -10   8        7.52        4.47      1.58 o 
   1 -10   8      175.34      176.79      5.22 o 
   2 -10   8      658.22      632.77     11.54 o 
   3 -10   8      942.85      926.92     15.26 o 
   4 -10   8     1130.20     1118.42     24.50 o 
   5 -10   8      648.72      671.99     16.72 o 
   6 -10   8       31.90       29.55      3.89 o 
  -6  -9   8       71.08       64.26      3.43 o 
  -5  -9   8       18.80       16.27      2.05 o 
  -4  -9   8       20.57       17.23      2.05 o 
  -3  -9   8      140.15      137.94      4.81 o 
  -2  -9   8     1369.65     1319.22     24.31 o 
  -1  -9   8     1619.90     1551.23     23.08 o 
   0  -9   8     1578.27     1565.33     23.22 o 
   1  -9   8     1001.03      953.95     15.39 o 
   2  -9   8      484.54      472.62     12.64 o 
   3  -9   8      306.87      307.41      6.87 o 
   4  -9   8      257.12      258.29      6.05 o 
   5  -9   8      204.87      218.55      7.78 o 
   6  -9   8      337.17      322.77     10.11 o 
   7  -9   8      114.70      106.94      5.44 o 
  -7  -8   8       63.79       70.23      3.54 o 
  -6  -8   8      282.82      276.61      8.36 o 
  -5  -8   8     1126.94     1079.56     17.45 o 
  -4  -8   8     2355.86     2300.12     32.56 o 
  -3  -8   8     1874.07     1830.24     26.51 o 
  -2  -8   8       89.36      103.35     10.50 o 
  -1  -8   8      168.96      156.85      4.81 o 
   0  -8   8       77.93       82.16      3.43 o 
   1  -8   8        6.38       10.17      1.65 o 
   2  -8   8       67.47       74.56      3.30 o 
   3  -8   8       37.88       30.43      2.33 o 
   4  -8   8       90.28       84.58      3.30 o 
   5  -8   8     1188.77     1173.64     24.50 o 
   6  -8   8      598.36      617.54     15.17 o 
   7  -8   8      405.23      409.10     11.67 o 
   8  -8   8      380.29      359.33     10.89 o 
  -7  -7   8      802.57      799.19     10.17 o 
  -6  -7   8      288.18      293.20      7.19 o 
  -5  -7   8      161.15      176.92     15.75 o 
  -4  -7   8      129.81      126.27      4.26 o 
  -3  -7   8      178.02      171.55      4.81 o 
  -2  -7   8        3.67       11.67      2.72 o 
  -1  -7   8      197.89      183.37      4.81 o 
   0  -7   8     1222.19     1175.60     17.70 o 
   1  -7   8     1056.79     1047.83     16.20 o 
   2  -7   8     1310.57     1288.00     18.95 o 
   3  -7   8     1826.05     1753.89     24.86 o 
   4  -7   8     1543.96     1515.47     33.25 o 
   5  -7   8       39.44       48.22      3.50 o 
   6  -7   8      703.06      668.88     15.56 o 
   7  -7   8      227.90      212.18      5.48 o 
   8  -7   8      113.42      121.43      4.20 o 
  -8  -6   8       18.76       12.70      1.87 o 
  -7  -6   8       83.73       90.57      3.22 o 
  -6  -6   8       36.62       31.75      1.83 o 
  -5  -6   8      122.78      115.04      3.98 o 
  -4  -6   8      219.56      216.29     14.00 o 
  -3  -6   8     1106.46     1089.11     16.62 o 
  -2  -6   8      441.89      456.55     10.89 o 
  -1  -6   8     1922.52     1940.91     27.19 o 
   0  -6   8     3869.07     3695.42     72.14 o 
   1  -6   8     3199.22     3063.12     40.93 o 
   2  -6   8      652.89      630.79     22.36 o 
   3  -6   8      161.95      167.21      7.00 o 
   4  -6   8        8.37        7.99      1.49 o 
   5  -6   8       10.45       12.40      1.94 o 
   6  -6   8        0.76        0.56      1.21 o 
   7  -6   8       38.79       41.55      2.43 o 
   8  -6   8      127.71      137.92      4.37 o 
   9  -6   8      516.94      521.49     15.17 o 
  -9  -5   8      155.09      141.53      4.17 o 
  -8  -5   8      271.56      262.88      7.00 o 
  -7  -5   8      555.67      568.77      9.05 o 
  -6  -5   8      833.17      842.09      9.99 o 
  -5  -5   8     1838.08     1768.54     18.14 o 
  -4  -5   8     1953.05     1910.53     26.78 o 
  -3  -5   8     1399.33     1341.63     20.42 o 
  -2  -5   8      834.36      786.63     12.61 o 
  -1  -5   8       12.57       10.29      1.77 o 
   0  -5   8       56.10       43.94      2.52 o 
   1  -5   8      168.51      182.66      4.76 o 
   2  -5   8       94.98       93.91      2.58 o 
   3  -5   8      128.22      138.31      5.35 o 
   4  -5   8     2085.43     2116.66     23.61 o 
   5  -5   8     1560.22     1579.87     19.65 o 
   6  -5   8     1392.37     1394.53     27.61 o 
   7  -5   8      498.02      493.10     13.61 o 
   8  -5   8      109.71      110.05      6.22 o 
   9  -5   8        2.71       -1.56      2.72 o 
  -7  -4   8      730.74      676.25      9.98 o 
  -6  -4   8      349.61      347.02      8.17 o 
  -5  -4   8        2.19        2.33      0.90 o 
  -4  -4   8        9.32        8.96      1.08 o 
  -3  -4   8      720.20      683.41     11.23 o 
  -2  -4   8      650.12      640.34     11.08 o 
  -1  -4   8      365.70      358.54      6.51 o 
   0  -4   8      243.97      257.56      4.27 o 
   1  -4   8     2896.70     2853.58     33.26 o 
   2  -4   8     4496.90     4548.95     48.54 o 
   3  -4   8     1070.64     1078.03     12.94 o 
   4  -4   8      780.56      797.01     22.94 o 
   5  -4   8     1100.42     1155.12     17.72 o 
   6  -4   8      453.40      447.60     12.06 o 
   8  -4   8        0.63        0.00      1.56 o 
   9  -4   8        8.02        7.00      2.72 o 
  -9  -3   8       17.51       21.00      3.11 o 
  -8  -3   8       31.90       36.17      3.50 o 
  -7  -3   8      152.32      152.83      6.22 o 
  -6  -3   8       28.88       33.43      1.65 o 
  -5  -3   8      292.84      299.56      4.43 o 
  -4  -3   8     1528.38     1490.95     15.13 o 
  -3  -3   8      826.22      781.83      9.90 o 
  -2  -3   8     1517.89     1568.86     17.83 o 
  -1  -3   8     2939.50     2943.17     31.67 o 
   0  -3   8     2293.99     2349.30     28.98 o 
   1  -3   8      925.26      929.25     14.34 o 
   2  -3   8      869.80      900.92     14.23 o 
   3  -3   8      232.19      240.28      5.70 o 
   4  -3   8        8.40        9.95      1.65 o 
   5  -3   8      144.08      149.67      4.48 o 
   6  -3   8       95.00       99.55      5.06 o 
   7  -3   8       53.95       62.22      4.28 o 
  -9  -2   8      301.71      323.16     10.11 o 
  -8  -2   8      781.16      820.54     18.67 o 
  -7  -2   8      522.56      523.43     12.83 o 
  -6  -2   8     1371.87     1416.87     16.75 o 
  -5  -2   8     1480.35     1491.53     13.64 o 
  -4  -2   8     2298.36     2317.71     21.22 o 
  -3  -2   8     1503.97     1448.57     16.45 o 
  -2  -2   8      703.35      682.71     11.35 o 
  -1  -2   8       78.69       78.55      3.08 o 
   0  -2   8      270.55      265.63      5.79 o 
   1  -2   8      108.12      115.02      4.86 o 
   2  -2   8       13.46       23.91      3.50 o 
   3  -2   8      326.55      335.32      8.56 o 
   4  -2   8      749.22      763.11     12.73 o 
   5  -2   8     1021.51     1027.44     17.11 o 
   6  -2   8      823.86      859.82     19.83 o 
   7  -2   8      574.99      570.10     15.17 o 
   8  -2   8      105.20      113.16      6.22 o 
  -9  -1   8      330.61      352.72     10.50 o 
  -8  -1   8      400.12      442.23      8.63 o 
  -7  -1   8      475.24      511.58      9.30 o 
  -6  -1   8       57.91       60.92      6.22 o 
  -5  -1   8        0.52        1.36      1.37 o 
  -4  -1   8      794.36      784.27     16.92 o 
  -3  -1   8     1109.24     1087.79     16.47 o 
  -2  -1   8      436.10      454.89     15.36 o 
  -1  -1   8      696.16      718.63     11.90 o 
   0  -1   8      802.04      816.89     13.01 o 
   1  -1   8     4585.19     4561.75     60.19 o 
   2  -1   8     1812.72     1804.87     33.44 o 
   3  -1   8     1705.97     1706.45     24.45 o 
   4  -1   8      556.06      559.18     10.13 o 
   5  -1   8       36.72       32.42      2.72 o 
   6  -1   8       13.23       16.72      2.72 o 
   7  -1   8        3.78        1.56      2.33 o 
   8  -1   8       35.46       27.61      3.89 o 
  -9   0   8        1.22        6.22      3.11 o 
  -8   0   8      205.66      226.33      8.94 o 
  -7   0   8      497.29      514.10     14.00 o 
  -6   0   8     1269.94     1293.80     19.80 o 
  -5   0   8      153.61      149.17      4.53 o 
  -4   0   8      133.83      147.58      5.83 o 
  -3   0   8      522.20      521.42      9.46 o 
  -2   0   8     2696.16     2628.80     36.14 o 
  -1   0   8     3204.41     3166.86     42.74 o 
   0   0   8      888.38      928.87     14.54 o 
   1   0   8        4.34        6.16      1.58 o 
   2   0   8       23.82       18.81      1.94 o 
   3   0   8      211.29      214.94      5.31 o 
   4   0   8       75.46       81.88      3.36 o 
   5   0   8       63.18       64.77      3.27 o 
   6   0   8      180.17      194.44      7.39 o 
   7   0   8      258.60      262.49      9.33 o 
  -9   1   8      342.16      355.44     12.06 o 
  -8   1   8      220.51      231.00      9.33 o 
  -7   1   8     1482.60     1459.86     31.50 o 
  -6   1   8      716.35      741.21     18.28 o 
  -5   1   8     1120.59     1142.34     18.01 o 
  -4   1   8     1391.95     1352.88     22.75 o 
  -3   1   8       21.65       18.59      2.05 o 
  -2   1   8      122.40      122.13      4.10 o 
  -1   1   8      470.13      460.47      8.63 o 
   0   1   8       47.77       47.87      2.71 o 
   1   1   8       29.82       32.96      2.43 o 
   2   1   8      637.98      585.37     10.44 o 
   3   1   8      816.62      784.27     13.04 o 
   4   1   8      679.89      697.17     12.09 o 
   5   1   8     1141.50     1095.09     17.45 o 
   6   1   8      441.68      439.60      9.21 o 
   7   1   8      129.16      125.22      6.22 o 
  -9   2   8      459.55      464.32     14.78 o 
  -8   2   8      495.84      519.55     15.17 o 
  -7   2   8      103.73       99.94      6.22 o 
  -6   2   8      117.94      123.66      6.22 o 
  -5   2   8       30.43       32.43      2.88 o 
  -4   2   8      668.77      655.56     11.68 o 
  -3   2   8     1382.43     1319.05     20.07 o 
  -2   2   8      871.92      839.01     13.88 o 
  -1   2   8      518.03      500.18      9.34 o 
   0   2   8      909.76      877.50     16.72 o 
   1   2   8      332.40      314.94      6.86 o 
   2   2   8      884.42      838.20     13.87 o 
   3   2   8      474.92      484.07      9.34 o 
   4   2   8      382.46      360.25      7.83 o 
   5   2   8       19.91       19.18      2.33 o 
   6   2   8       44.75       54.22      3.27 o 
  -8   3   8      177.13      189.00      8.56 o 
  -7   3   8      635.38      627.27     17.11 o 
  -6   3   8      383.58      379.16     12.06 o 
  -5   3   8      318.47      331.37      7.56 o 
  -4   3   8      760.27      740.77     12.92 o 
  -3   3   8      624.67      599.77     11.00 o 
  -2   3   8     1534.04     1448.50     21.72 o 
  -1   3   8      749.88      715.79     19.25 o 
   0   3   8      253.86      246.67      6.18 o 
   1   3   8        1.45        1.17      2.33 o 
   2   3   8      442.32      425.96      8.79 o 
   3   3   8      288.43      289.40      6.86 o 
   4   3   8        5.15        7.44      1.77 o 
   5   3   8        4.72        1.53      2.14 o 
  -7   4   8      169.86      164.11      7.78 o 
  -6   4   8      278.24      283.11     10.50 o 
  -5   4   8      496.81      472.49     13.61 o 
  -4   4   8      286.20      273.89      6.73 o 
  -3   4   8       10.55       13.17      1.92 o 
  -2   4   8      352.48      349.46      9.33 o 
  -1   4   8      184.80      189.77      5.36 o 
   0   4   8      393.19      379.93      8.24 o 
   1   4   8      286.50      286.99      6.86 o 
   2   4   8      378.53      367.07      8.08 o 
   3   4   8      426.96      427.85      9.06 o 
   4   4   8      530.76      521.62     11.67 o 
  -6   5   8      132.30      134.94      7.00 o 
  -5   5   8      387.03      384.21     12.44 o 
  -4   5   8      353.26      333.98      7.97 o 
  -3   5   8      215.39      205.23      5.91 o 
  -2   5   8      331.39      314.32      7.56 o 
  -1   5   8      243.42      230.62      6.18 o 
   0   5   8      279.54      275.80     10.89 o 
   1   5   8      623.29      614.40     11.66 o 
   2   5   8      292.49      272.23      6.98 o 
  -3   6   8      490.71      453.59      9.76 o 
  -2   6   8       80.68       83.12      4.08 o 
  -1   6   8      168.61      156.50      5.20 o 
  -2 -11   9      774.27      747.73     13.87 o 
  -1 -11   9      407.20      404.09      9.07 o 
   0 -11   9      292.17      270.69      7.01 o 
   1 -11   9      148.33      156.33      5.22 o 
   2 -11   9      299.15      309.38      7.56 o 
   3 -11   9      263.80      271.83      6.87 o 
   4 -11   9      280.56      287.77     10.11 o 
  -4 -10   9      696.83      703.38     16.92 o 
  -3 -10   9      395.89      401.18      9.06 o 
  -2 -10   9      153.44      158.66      5.20 o 
  -1 -10   9      118.91      113.76      4.40 o 
   0 -10   9      147.48      141.20      4.81 o 
   1 -10   9      114.32      120.94      4.86 o 
   2 -10   9       60.56       70.68      3.89 o 
   3 -10   9      167.08      157.17      4.95 o 
   4 -10   9      401.32      381.10     11.28 o 
   5 -10   9      665.54      672.38     17.11 o 
   6 -10   9       94.67      104.61      5.83 o 
  -5  -9   9        3.99        4.70      1.58 o 
  -4  -9   9        0.19        0.71      3.11 o 
  -3  -9   9       68.88       65.99      3.43 o 
  -2  -9   9        1.07        4.10      1.94 o 
  -1  -9   9      410.70      390.55      8.94 o 
   0  -9   9     1151.10     1149.06     18.12 o 
   1  -9   9     1103.54     1104.11     17.45 o 
   2  -9   9     1675.91     1614.84     40.83 o 
   3  -9   9      582.71      557.20     10.31 o 
   4  -9   9      113.17      121.35      4.12 o 
   5  -9   9      290.79      281.16      9.33 o 
   6  -9   9      521.33      532.77     14.00 o 
  -6  -8   9       69.81       66.78      3.43 o 
  -5  -8   9       81.50       77.91      4.86 o 
  -4  -8   9      510.21      503.39     11.28 o 
  -3  -8   9     1258.00     1260.42     19.63 o 
  -2  -8   9     1874.88     1839.96     26.78 o 
  -1  -8   9      906.64      880.78     14.54 o 
   0  -8   9      333.68      321.05      7.13 o 
   1  -8   9      162.39      163.39     10.11 o 
   2  -8   9      148.87      151.25      4.65 o 
   3  -8   9       31.40       44.29      4.86 o 
   4  -8   9      306.23      298.19      8.56 o 
   5  -8   9       12.00       15.56      2.72 o 
   6  -8   9       72.53       71.17      4.28 o 
   7  -8   9      319.58      332.10     10.11 o 
  -7  -7   9      549.69      534.83     10.72 o 
  -6  -7   9     1721.27     1687.30     25.15 o 
  -5  -7   9     1527.07     1576.93     23.63 o 
  -4  -7   9      311.58      323.86     10.11 o 
  -3  -7   9      164.89      169.78     22.17 o 
  -2  -7   9      302.55      292.50      6.58 o 
  -1  -7   9      600.91      598.70     10.68 o 
   0  -7   9      141.69      151.88      4.65 o 
   1  -7   9        1.92        2.05      1.49 o 
   2  -7   9      427.26      431.07      8.36 o 
   3  -7   9      901.75      910.10     14.54 o 
   4  -7   9      941.59      965.49     15.22 o 
   5  -7   9      399.78      402.10     10.89 o 
   6  -7   9      498.75      490.77     12.44 o 
   7  -7   9      133.18      143.50      5.83 o 
  -8  -6   9      555.66      551.04      9.33 o 
  -7  -6   9        2.89        2.42      1.18 o 
  -6  -6   9       11.06       12.67      1.77 o 
  -5  -6   9       23.77       25.38      2.33 o 
  -4  -6   9       18.01       21.84      3.69 o 
  -3  -6   9       43.07       44.81      3.31 o 
  -2  -6   9      495.94      479.18      9.02 o 
  -1  -6   9      563.02      545.00      9.85 o 
   0  -6   9     1199.71     1195.79     18.09 o 
   1  -6   9     1441.07     1449.25     21.25 o 
   2  -6   9     2269.10     2209.21     30.59 o 
   3  -6   9     1241.58     1267.57     18.76 o 
   4  -6   9      897.01      894.07     14.23 o 
   5  -6   9       94.84       92.94      4.28 o 
   6  -6   9        0.74       10.11      2.33 o 
   7  -6   9        9.14        8.17      2.33 o 
   8  -6   9       61.29       56.00      4.67 o 
  -8  -5   9       75.62       83.04      3.36 o 
  -7  -5   9        5.09       13.51      1.87 o 
  -6  -5   9       93.03       92.87      2.68 o 
  -5  -5   9      872.76      833.16     13.72 o 
  -4  -5   9     1450.16     1475.26     21.55 o 
  -3  -5   9     1472.83     1444.06     21.13 o 
  -2  -5   9      718.86      733.37     12.18 o 
  -1  -5   9     2193.15     2121.76     42.39 o 
   0  -5   9      549.85      543.89      9.69 o 
   1  -5   9       41.20       49.86      2.80 o 
   2  -5   9        2.21        5.06      2.33 o 
   3  -5   9      458.61      465.01      8.68 o 
   4  -5   9       51.65       49.90      2.88 o 
   5  -5   9       54.15       49.78      3.89 o 
   6  -5   9      558.12      584.49     14.78 o 
   8  -5   9      818.49      814.32     20.61 o 
  -8  -4   9      261.43      260.55      5.39 o 
  -7  -4   9     1062.09     1109.46     14.65 o 
  -6  -4   9     2476.87     2406.27     24.03 o 
  -5  -4   9      974.18      931.91     10.60 o 
  -4  -4   9      406.66      394.91      7.92 o 
  -3  -4   9      183.98      184.27      7.97 o 
  -2  -4   9       14.12       21.12      1.94 o 
  -1  -4   9       36.64       24.74      2.00 o 
   0  -4   9      371.89      397.60     17.50 o 
   1  -4   9        2.78        6.39      2.72 o 
   2  -4   9      211.59      222.85      5.32 o 
   3  -4   9     1858.28     1875.01     29.17 o 
   4  -4   9     1475.58     1486.51     21.95 o 
   5  -4   9      720.30      760.22     16.92 o 
   6  -4   9      209.68      239.94      8.17 o 
   7  -4   9      118.09      120.94      6.22 o 
  -9  -3   9      701.64      756.37     18.28 o 
  -7  -3   9        1.45        0.58      2.33 o 
  -6  -3   9       36.99       38.98      1.88 o 
  -5  -3   9       19.43       28.79      3.30 o 
  -4  -3   9        3.00        7.58      5.44 o 
  -3  -3   9      360.69      377.22     11.67 o 
  -2  -3   9      438.50      445.33      8.41 o 
  -1  -3   9     1571.64     1524.91     22.07 o 
   0  -3   9     2126.26     2138.23     30.03 o 
   1  -3   9     2000.84     2067.74     41.22 o 
   2  -3   9      940.11      954.98     15.17 o 
   3  -3   9      662.54      683.73     11.74 o 
   4  -3   9       44.50       49.05      2.88 o 
   5  -3   9       33.54       31.22      5.25 o 
   6  -3   9       23.05       19.83      3.11 o 
   7  -3   9       35.77       35.00      3.89 o 
   8  -3   9       12.02       17.11      3.50 o 
  -6  -2   9      767.14      762.21     18.67 o 
  -5  -2   9      984.31      980.55     15.64 o 
  -4  -2   9      875.06      918.22     14.66 o 
  -3  -2   9     1388.38     1495.50     24.11 o 
  -2  -2   9     2112.32     2135.18     30.06 o 
  -1  -2   9     1374.13     1380.61     24.50 o 
   0  -2   9      136.30      131.06      4.10 o 
   1  -2   9       17.96       17.87      2.72 o 
   2  -2   9        7.08        5.50      1.65 o 
   3  -2   9       43.27       45.03      2.88 o 
   4  -2   9        0.98        0.42      1.65 o 
   5  -2   9       97.31       99.41      4.02 o 
   6  -2   9      437.87      441.38     12.44 o 
   7  -2   9      363.08      379.94     11.67 o 
  -7  -1   9      634.60      629.60     16.33 o 
  -6  -1   9      676.68      717.31     12.51 o 
  -5  -1   9      532.67      540.52     10.16 o 
  -4  -1   9      393.49      377.23      7.80 o 
  -3  -1   9       23.74       24.99      2.92 o 
  -2  -1   9      486.21      473.74      9.02 o 
  -1  -1   9      304.30      304.89      6.63 o 
   0  -1   9        1.11        1.98      1.49 o 
   1  -1   9      557.21      574.03     10.35 o 
   2  -1   9      457.58      469.04      9.14 o 
   3  -1   9     1841.47     1853.30     26.91 o 
   4  -1   9     1695.52     1710.17     25.26 o 
   5  -1   9      779.29      805.26     20.42 o 
   6  -1   9       66.27       72.72      4.67 o 
   7  -1   9       48.53       42.39      3.89 o 
  -8   0   9        4.13        6.22      2.72 o 
  -7   0   9       23.59       32.28      3.89 o 
  -6   0   9        1.55        1.94      2.72 o 
  -5   0   9      350.59      356.07      7.83 o 
  -4   0   9      622.93      617.34     11.11 o 
  -3   0   9      114.39      116.09      5.25 o 
  -2   0   9      136.13      145.04      4.48 o 
  -1   0   9      709.82      724.33     12.34 o 
   0   0   9     2214.38     2141.71     30.36 o 
   1   0   9     1203.70     1157.85     17.97 o 
   2   0   9      508.45      503.30      9.58 o 
   3   0   9       26.06       23.58      2.43 o 
   4   0   9        8.82       12.42      2.33 o 
   5   0   9        3.69        5.83      1.87 o 
   6   0   9        7.67        7.00      2.72 o 
  -8   1   9      713.62      716.71     18.67 o 
  -7   1   9      231.04      246.94      9.33 o 
  -6   1   9      408.31      416.49     12.44 o 
  -5   1   9      831.52      837.56     21.19 o 
  -4   1   9     1226.73     1210.94     19.10 o 
  -3   1   9     1874.93     1823.37     26.66 o 
  -2   1   9      932.05      912.03     14.97 o 
  -1   1   9        7.13        5.83      1.65 o 
   0   1   9        6.81        7.93      1.87 o 
   1   1   9      155.78      151.34     11.47 o 
   2   1   9       28.61       25.50      3.31 o 
   3   1   9       24.30       19.92      2.15 o 
   4   1   9       46.75       48.65      2.99 o 
   5   1   9      352.82      345.46      7.96 o 
   6   1   9      444.05      436.99      9.46 o 
  -7   2   9      395.57      416.49     13.22 o 
  -6   2   9      861.68      856.32     21.00 o 
  -5   2   9      241.55      246.16      6.46 o 
  -4   2   9       92.27       99.41      4.26 o 
  -3   2   9      241.96      245.40      6.31 o 
  -2   2   9      185.86      177.07      5.20 o 
  -1   2   9      106.90      107.22      4.10 o 
   0   2   9      885.06      843.16     14.29 o 
   1   2   9      426.93      406.02      8.51 o 
   2   2   9      493.17      480.53      9.46 o 
   3   2   9      494.54      484.51      9.74 o 
   4   2   9      311.14      299.27      7.25 o 
   5   2   9      242.31      252.70      6.70 o 
  -7   3   9       41.63       47.05      4.67 o 
  -6   3   9      230.49      240.33      9.33 o 
  -5   3   9      221.64      207.11      6.05 o 
  -4   3   9      109.22      103.66      4.37 o 
  -3   3   9      198.85      203.76      5.91 o 
  -2   3   9      621.75      613.51     11.54 o 
  -1   3   9      532.18      523.46     12.25 o 
   0   3   9      868.55      832.37     14.42 o 
   1   3   9      547.55      532.27     10.44 o 
   2   3   9      171.11      162.30      5.25 o 
   3   3   9       27.90       28.87      2.71 o 
  -5   4   9      366.70      349.22     11.67 o 
  -4   4   9      698.20      667.84     12.51 o 
  -3   4   9      325.47      290.81      7.28 o 
  -2   4   9      113.36      116.14      4.37 o 
  -1   4   9      199.43      197.98      5.75 o 
   0   4   9       85.82       83.77      3.82 o 
   1   4   9      137.58      152.62      5.20 o 
   2   4   9       65.89       68.12      3.54 o 
   0 -11  10      367.22      365.84      8.66 o 
   1 -11  10      496.52      449.03      9.61 o 
   2 -11  10      179.59      173.44      5.50 o 
  -3 -10  10      775.31      782.15     14.29 o 
  -2 -10  10      496.13      488.92     12.44 o 
  -1 -10  10      268.54      270.53      7.13 o 
   0 -10  10      519.81      507.66     10.29 o 
   1 -10  10      126.54      121.62      4.40 o 
   2 -10  10      188.51      192.64      9.92 o 
   3 -10  10      155.99      148.11      4.81 o 
   4 -10  10        0.77       -2.92      1.94 o 
  -4  -9  10      119.91      122.47      4.67 o 
  -3  -9  10       32.94       37.12      3.69 o 
  -2  -9  10      137.54      144.23      7.00 o 
  -1  -9  10      186.35      188.12      6.22 o 
   0  -9  10       66.14       62.13      3.30 o 
   1  -9  10      184.30      176.88      5.20 o 
   2  -9  10      989.67      983.47     16.07 o 
   3  -9  10      801.85      835.02     14.14 o 
   4  -9  10      498.38      495.82     13.22 o 
   5  -9  10      211.34      216.61      7.78 o 
  -5  -8  10       34.66       39.24      2.88 o 
  -4  -8  10       32.32       32.67      2.75 o 
  -3  -8  10       89.72       88.08      3.85 o 
  -2  -8  10      714.46      684.42     19.44 o 
  -1  -8  10      916.13      903.62     15.09 o 
   0  -8  10     1520.45     1423.94     26.25 o 
   1  -8  10      413.43      403.97      8.36 o 
   2  -8  10       97.50       98.84      3.82 o 
   3  -8  10      291.48      291.02      6.70 o 
   4  -8  10      463.87      460.26      9.06 o 
   5  -8  10      123.30      128.72      5.83 o 
  -6  -7  10      299.95      301.92      7.42 o 
  -5  -7  10      588.04      589.55     11.26 o 
  -4  -7  10     1579.82     1510.64     39.28 o 
  -3  -7  10      977.70      944.32     15.49 o 
  -2  -7  10      761.62      736.88     12.77 o 
  -1  -7  10      241.61      229.75      5.83 o 
   0  -7  10       93.20       97.67      3.82 o 
   1  -7  10      916.12      896.45     14.50 o 
   2  -7  10      399.65      397.19      8.19 o 
   3  -7  10       19.70       26.23      3.69 o 
   4  -7  10      223.58      250.44      9.33 o 
  -7  -6  10      819.30      794.10     19.44 o 
  -6  -6  10      562.20      570.11     10.86 o 
  -5  -6  10       39.68       40.28      5.44 o 
  -4  -6  10       50.13       53.37      3.15 o 
  -3  -6  10      124.11      132.17      5.06 o 
  -2  -6  10       76.65       82.29      3.54 o 
  -1  -6  10        1.19        1.77      1.49 o 
   0  -6  10      127.52      125.24      4.30 o 
   1  -6  10      776.90      741.99     19.06 o 
   2  -6  10     1060.68     1073.31     25.28 o 
   3  -6  10      504.19      510.60     14.78 o 
   4  -6  10     1036.06     1064.37     25.28 o 
   7  -6  10      118.78      123.28      6.22 o 
  -7  -5  10       10.76       13.53      1.77 o 
  -6  -5  10        9.70       17.63      4.28 o 
  -5  -5  10       55.34       50.88      2.88 o 
  -4  -5  10       21.73       17.94      2.72 o 
  -3  -5  10      503.74      491.21      9.41 o 
  -2  -5  10     1844.07     1878.69     39.67 o 
  -1  -5  10     1540.82     1489.03     32.67 o 
   0  -5  10      135.37      139.61      7.39 o 
   1  -5  10      959.91      913.48     22.56 o 
   2  -5  10      390.11      394.71     12.83 o 
   3  -5  10       81.46       88.66      5.83 o 
   4  -5  10        1.00        7.05      5.64 o 
   5  -5  10       62.22       60.28      4.28 o 
   6  -5  10      351.99      348.44     10.50 o 
  -7  -4  10      222.57      227.03      4.95 o 
  -6  -4  10      334.31      356.22     11.28 o 
  -5  -4  10     1543.53     1585.08     34.22 o 
  -4  -4  10     1709.94     1684.63     36.17 o 
  -3  -4  10     1727.26     1646.14     35.78 o 
  -2  -4  10      497.05      461.60     13.61 o 
  -1  -4  10       45.19       49.00      5.06 o 
   0  -4  10      410.73      442.55     13.61 o 
   1  -4  10       89.31       88.52      3.45 o 
   2  -4  10      117.30      123.53      4.10 o 
   3  -4  10        8.64        9.98      2.72 o 
   4  -4  10       60.98       63.25      5.44 o 
   5  -4  10      418.00      435.14      9.33 o 
   6  -4  10      946.74     1013.04     22.94 o 
   7  -4  10      183.48      201.05      8.17 o 
  -6  -3  10       88.03       87.50      5.44 o 
  -5  -3  10        1.93        0.00      2.33 o 
  -4  -3  10       13.00       10.11      3.11 o 
  -3  -3  10        7.23        7.39      3.11 o 
  -2  -3  10      109.82       89.69      3.53 o 
  -1  -3  10       95.38      112.30      7.19 o 
   0  -3  10      416.33      437.09      9.53 o 
   1  -3  10     1404.33     1442.73     21.76 o 
   2  -3  10     1108.48     1105.77     17.50 o 
   3  -3  10     1527.74     1595.66     23.85 o 
   4  -3  10      656.16      692.84     12.57 o 
   5  -3  10       53.55       60.13      3.45 o 
   6  -3  10       23.06       19.06      3.11 o 
   7  -3  10       69.80       74.28      5.06 o 
  -6  -2  10        1.30        0.78      2.33 o 
  -5  -2  10       66.97       68.44      5.44 o 
  -4  -2  10      407.07      435.92      8.75 o 
  -3  -2  10      883.97      915.49     15.06 o 
  -2  -2  10     1168.29     1176.61     18.21 o 
  -1  -2  10      702.74      739.60     12.68 o 
   0  -2  10      648.77      659.90     11.74 o 
   1  -2  10      776.50      778.88     20.22 o 
   2  -2  10      260.10      260.75      6.45 o 
   3  -2  10       10.55        8.54      1.94 o 
   4  -2  10        0.93        3.39      1.94 o 
   5  -2  10      148.14      150.88      5.14 o 
   6  -2  10        1.80        0.39      2.33 o 
  -6  -1  10      960.25      980.10     16.22 o 
  -5  -1  10     1009.01     1060.74     17.30 o 
  -4  -1  10     1359.65     1361.82     21.00 o 
  -3  -1  10      290.12      298.71      7.09 o 
  -2  -1  10      409.15      400.36      8.30 o 
  -1  -1  10       30.20       31.24      2.52 o 
   0  -1  10       70.46       72.04      3.45 o 
   1  -1  10       77.83       83.72      4.67 o 
   2  -1  10       11.20        7.10      1.87 o 
   3  -1  10       22.17       21.86      2.30 o 
   4  -1  10      202.77      214.51      6.07 o 
   5  -1  10      898.67      928.24     16.04 o 
   6  -1  10      766.87      800.71     19.83 o 
  -7   0  10      504.25      513.32     14.78 o 
  -6   0  10       12.25       17.50      3.11 o 
  -5   0  10       34.67       39.31      2.99 o 
  -4   0  10       63.90       65.44      3.54 o 
  -3   0  10        1.26        1.91      1.65 o 
  -2   0  10       81.72       84.94      4.08 o 
  -1   0  10      320.04      311.04      7.25 o 
   0   0  10      151.26      159.31      5.14 o 
   1   0  10      469.73      493.50      9.85 o 
   2   0  10     1405.99     1372.05     21.28 o 
   3   0  10      852.53      843.21     14.66 o 
   4   0  10       56.38       53.23      3.36 o 
   5   0  10       16.01       15.25      2.43 o 
  -7   1  10       77.80       92.94      6.22 o 
  -6   1  10      368.25      377.21     12.06 o 
  -5   1  10      111.48      117.82      5.83 o 
  -4   1  10      452.54      444.35      9.46 o 
  -3   1  10      541.60      544.21     10.68 o 
  -2   1  10     1065.70     1042.21     17.15 o 
  -1   1  10      990.31      968.18     16.20 o 
   0   1  10      668.47      651.18     12.06 o 
   1   1  10       57.37       51.13      3.08 o 
   2   1  10       16.65       19.55      2.72 o 
   3   1  10        3.48        5.83      2.72 o 
   4   1  10      109.08      102.78      4.37 o 
  -6   2  10      353.32      383.83     12.44 o 
  -5   2  10      869.75      885.40     35.00 o 
  -4   2  10      413.09      421.59      9.34 o 
  -3   2  10      201.51      196.50      6.03 o 
  -2   2  10        5.14        3.28      1.87 o 
  -1   2  10      131.95      131.11      7.97 o 
   0   2  10       89.30       96.76      4.20 o 
   1   2  10       17.66       24.61      2.72 o 
   2   2  10       27.96       24.00      2.52 o 
   3   2  10      337.07      347.27      8.19 o 
  -4   3  10       58.11       62.48      7.97 o 
  -3   3  10        4.80        6.10      2.53 o 
  -2   3  10      100.84       98.33      4.37 o 
  -1   3  10      103.11      112.35      4.67 o 
   0   3  10      331.37      330.34      7.96 o 
   1   3  10      446.38      432.68      9.46 o 
  -1 -10  11      350.97      349.45      8.24 o 
   0 -10  11      244.32      243.53      6.86 o 
   1 -10  11      131.33      144.83      7.19 o 
   2 -10  11      560.72      551.93     10.84 o 
  -3  -9  11      125.52      120.06      4.67 o 
  -2  -9  11      228.98      229.36      6.46 o 
  -1  -9  11      152.48      156.85      5.20 o 
   0  -9  11      256.93      265.24      6.86 o 
   1  -9  11      408.71      389.93      8.51 o 
   2  -9  11       40.82       38.57      4.28 o 
   3  -9  11       30.41       28.13      2.60 o 
   4  -9  11      365.18      383.05     11.28 o 
  -4  -8  11      337.97      366.80      8.51 o 
  -3  -8  11      260.16      260.26      6.73 o 
  -2  -8  11        0.01        1.52      1.75 o 
  -1  -8  11       76.89       88.25      3.98 o 
   0  -8  11      865.07      816.37     14.11 o 
   1  -8  11      663.69      667.32     12.18 o 
   2  -8  11      561.95      617.54     17.11 o 
   3  -8  11      228.32      247.33      9.72 o 
   4  -8  11       58.27       66.50      5.06 o 
  -5  -7  11        0.52       -2.24      1.49 o 
  -4  -7  11      390.15      400.34      8.63 o 
  -3  -7  11      852.07      811.27     13.99 o 
  -2  -7  11      642.11      601.09     11.07 o 
  -1  -7  11      502.44      521.49     15.56 o 
   0  -7  11      392.71      425.83     13.61 o 
   1  -7  11      377.06      371.77     12.44 o 
   2  -7  11      256.73      271.83     10.50 o 
   3  -7  11      359.04      357.77     12.44 o 
   4  -7  11      255.67      272.22     10.50 o 
  -6  -6  11      934.92      953.25     36.36 o 
  -5  -6  11      738.49      711.45     15.56 o 
  -4  -6  11      663.86      651.38     17.50 o 
  -3  -6  11      161.85      153.22      7.39 o 
  -2  -6  11       42.62       40.44      4.67 o 
  -1  -6  11      472.31      466.66     14.39 o 
   0  -6  11      295.91      309.55     11.28 o 
   1  -6  11       11.92       12.44      3.50 o 
   2  -6  11       30.67       29.94      4.28 o 
   3  -6  11      519.84      580.99     16.72 o 
   4  -6  11      289.61      312.66     11.67 o 
  -6  -5  11       18.46       12.44      3.11 o 
  -5  -5  11      126.54      115.50      6.61 o 
  -4  -5  11       49.74       44.72      4.67 o 
  -3  -5  11        3.74        2.72      2.33 o 
  -2  -5  11       17.22       14.78      3.50 o 
  -1  -5  11      524.13      518.38     15.56 o 
   0  -5  11     1464.01     1521.30     34.22 o 
   1  -5  11      783.43      815.87     21.39 o 
   2  -5  11      191.05      194.83      8.94 o 
   3  -5  11      133.01      134.94      7.78 o 
   4  -5  11      292.19      304.11     11.67 o 
   5  -5  11      126.11      136.89      6.22 o 
   6  -5  11       57.13       59.50      4.67 o 
  -6  -4  11       17.47       17.11      3.11 o 
  -5  -4  11      345.60      363.60     12.06 o 
  -4  -4  11      462.03      484.16     14.78 o 
  -3  -4  11     1392.63     1453.25     32.67 o 
  -2  -4  11      982.10     1041.81     25.28 o 
  -1  -4  11      865.48      845.04     21.78 o 
   0  -4  11      466.88      461.60     14.78 o 
   1  -4  11      163.01      169.16      8.56 o 
   2  -4  11      348.43      354.90      7.85 o 
   3  -4  11       62.96       56.99      3.24 o 
   4  -4  11       22.95       23.48      4.28 o 
   5  -4  11        2.54       -1.11      1.65 o 
  -6  -3  11      710.32      716.71     18.67 o 
  -5  -3  11      618.10      644.38     17.89 o 
  -4  -3  11      209.13      211.55      8.94 o 
  -3  -3  11        1.66        8.17      3.11 o 
  -2  -3  11       15.93       14.78      3.89 o 
  -1  -3  11       24.34       22.56      3.89 o 
   0  -3  11      118.51      114.22      4.10 o 
   1  -3  11        2.22        6.11      1.70 o 
   2  -3  11      371.71      417.23      8.96 o 
   3  -3  11      387.56      412.97      8.96 o 
   4  -3  11      854.44      904.20     15.72 o 
   5  -3  11      646.64      677.43     12.85 o 
  -6  -2  11       41.96       46.67      4.67 o 
  -5  -2  11        9.80        6.61      2.72 o 
  -4  -2  11       91.21       76.22      6.22 o 
  -3  -2  11        4.49        1.68      1.65 o 
  -2  -2  11      392.99      393.54      8.41 o 
  -1  -2  11      531.59      541.04     10.46 o 
   0  -2  11      853.32      912.83     15.45 o 
   1  -2  11      440.64      460.32      9.52 o 
   2  -2  11      145.73      157.40      5.23 o 
   3  -2  11      206.68      213.35      6.07 o 
   4  -2  11      139.43      138.14      5.14 o 
   5  -2  11       96.74      102.51      4.38 o 
  -5  -1  11      139.48      145.64      5.04 o 
  -4  -1  11      830.16      801.24     14.11 o 
  -3  -1  11     1208.39     1231.80     22.36 o 
  -2  -1  11      839.87      858.05     14.78 o 
  -1  -1  11      316.17      333.30      7.75 o 
   0  -1  11      281.50      258.06      6.63 o 
   1  -1  11      102.17       96.71      4.10 o 
   2  -1  11        1.32        3.19      2.33 o 
   3  -1  11       19.31       18.70      2.72 o 
   4  -1  11        5.14        3.31      2.33 o 
  -6   0  11      802.96      798.76     19.83 o 
  -5   0  11      285.05      286.95      7.53 o 
  -4   0  11       11.50       19.64      2.43 o 
  -3   0  11        2.81        5.37      2.05 o 
  -2   0  11       46.40       51.36      7.97 o 
  -1   0  11       18.34       20.08      2.52 o 
   0   0  11        2.93        1.91      1.65 o 
   1   0  11       87.87       88.37      4.02 o 
   2   0  11      132.82      147.22      5.14 o 
   3   0  11      650.64      694.71     13.12 o 
  -5   1  11        0.48        2.28      3.11 o 
  -4   1  11        8.39        9.13      2.53 o 
  -3   1  11      133.44      137.77      5.04 o 
  -2   1  11      271.41      273.18      7.36 o 
  -1   1  11      491.07      505.37     10.52 o 
   0   1  11      409.69      396.02      9.02 o 
   1   1  11      466.84      462.72      9.92 o 
   2   1  11      296.93      291.88      9.14 o 
  -2   2  11      355.20      348.08     12.06 o 
  -1   2  11      110.94       94.98      4.48 o 
   0  -9  12      215.14      214.66      9.33 o 
   1  -9  12      357.22      370.99     12.83 o 
  -3  -8  12       29.95       29.55      3.89 o 
  -2  -8  12      473.56      473.27     14.78 o 
  -1  -8  12      370.54      350.77     12.44 o 
   0  -8  12       28.32       34.61      4.67 o 
   1  -8  12      189.69      201.83      8.94 o 
   2  -8  12      548.45      595.38     17.50 o 
   3  -8  12      369.15      398.60     13.61 o 
  -4  -7  12        1.70        1.17      1.94 o 
  -3  -7  12        5.59        1.17      2.33 o 
  -2  -7  12      233.42      237.22      9.72 o 
  -1  -7  12      686.87      681.32     19.06 o 
   0  -7  12      200.98      203.77      9.33 o 
   1  -7  12      189.09      201.83      9.33 o 
   2  -7  12       55.53       57.55      5.44 o 
   3  -7  12      420.44      470.16     15.17 o 
  -4  -6  12      557.26      559.99     16.33 o 
  -3  -6  12      413.89      405.60     13.22 o 
  -2  -6  12      654.20      695.71     19.44 o 
  -1  -6  12      146.97      135.33      7.39 o 
   0  -6  12       87.12       92.16      6.61 o 
   1  -6  12      274.37      278.05     11.28 o 
   2  -6  12      403.40      425.83     14.39 o 
   3  -6  12       57.71       53.28      5.83 o 
   4  -6  12        5.14        7.78      3.50 o 
  -5  -5  12      186.77      214.27      8.94 o 
  -4  -5  12       55.90       60.67      5.44 o 
  -3  -5  12      162.25      148.16      7.78 o 
  -2  -5  12      133.03      119.39      7.39 o 
  -1  -5  12       12.15       12.83      3.89 o 
   0  -5  12        1.16        1.56      3.11 o 
   1  -5  12      482.81      527.32     16.72 o 
   2  -5  12      565.81      619.10     18.28 o 
   3  -5  12      362.53      387.33     14.00 o 
   4  -5  12      184.97      192.89      9.72 o 
  -5  -4  12       95.33       98.00      6.61 o 
  -4  -4  12        0.97        2.33      2.72 o 
  -3  -4  12      152.60      145.83      7.78 o 
  -2  -4  12      509.69      541.32     16.72 o 
  -1  -4  12      731.46      793.71     21.39 o 
   0  -4  12      672.09      752.87     21.00 o 
   1  -4  12       99.63      106.55      7.39 o 
   2  -4  12      259.49      278.05     11.67 o 
   3  -4  12      258.22      274.16     11.67 o 
   4  -4  12      197.09      208.19      6.16 o 
  -5  -3  12      574.95      593.43     17.50 o 
  -4  -3  12      678.18      703.49     19.44 o 
  -3  -3  12      315.41      343.77     12.44 o 
  -2  -3  12      205.61      208.05      9.72 o 
  -1  -3  12       64.12       66.89      5.83 o 
   0  -3  12       61.81       75.44      6.61 o 
   1  -3  12      129.82      131.49      4.67 o 
   2  -3  12      124.78      122.65      4.75 o 
   3  -3  12        5.52        3.89      1.87 o 
  -4  -2  12       33.79       33.44      4.67 o 
  -3  -2  12        4.81        2.72      3.50 o 
  -2  -2  12       80.73       71.53      3.73 o 
  -1  -2  12       31.07       26.98      2.52 o 
   0  -2  12      226.95      236.66     11.47 o 
   1  -2  12      270.07      280.03      7.29 o 
   2  -2  12      525.68      550.60     12.06 o 
   3  -2  12      258.86      296.33      7.85 o 
  -4  -1  12      158.25      172.16      5.70 o 
  -3  -1  12      123.54      141.97      5.64 o 
  -2  -1  12      541.27      541.38     11.18 o 
  -1  -1  12      729.78      725.49     13.51 o 
   0  -1  12      306.27      328.92      8.13 o 
   1  -1  12      283.54      290.53      7.57 o 
  -2   0  12        1.25       -0.33      1.70 o 
  -1   0  12        0.46        0.22      2.92 o 
  -1  -6  13      142.16      134.16      7.78 o 
   0  -6  13      123.40      135.72      8.17 o 
  -2  -5  13      147.09      150.89      8.17 o 
  -1  -5  13      222.61      235.27     10.50 o 
   0  -5  13      151.28      152.05      8.56 o 
   1  -5  13       19.20       18.67      3.89 o 
  -2  -4  13        4.12        1.94      3.11 o 
  -1  -4  13      104.79      115.11      7.78 o 
   0  -4  13      222.56      240.33     10.89 o 
                                                 
